# Supplementary material for: Deciphering Immune Landscape Remodeling Unravels the Underlying Mechanism for Synchronized Muscle and Bone Aging
Source: Adv Sci (Weinh). 2023 Dec 13;11(5):2304084. doi: 10.1002/advs.202304084 (PMC10837389; doi:10.1002/advs.202304084)
Supplement: Supplementary file 2 — Supplemental Table 1 [file ADVS-11-2304084-s004.xlsx]

## Sheet: Mcell-deg-Table-S1
supplmentary Table 1: Myeloid cell subset expression
	p_val	avg_log2FC	pct.1	pct.2	p_val_adj	cluster	gene
HBA2	1.02978e-51	4.22224	1	0.331	1.98232e-47	RBC	HBA2
HBB	1.38111e-43	3.89506	1	0.458	2.65864e-39	RBC	HBB
HBA1	6.63612e-57	3.64802	1	0.285	1.27745e-52	RBC	HBA1
IGHA1	1.42335e-64	3.26677	0.964	0.21	2.73995e-60	RBC	IGHA1
IGKC	1.78387e-38	3.21487	1	0.576	3.43395e-34	RBC	IGKC
IGHG3	1.4394e-46	2.67322	0.982	0.317	2.77084e-42	RBC	IGHG3
IGLC2	3.33534e-42	2.28397	0.982	0.381	6.42053e-38	RBC	IGLC2
IGHG1	1.20446e-43	1.92347	0.875	0.227	2.31859e-39	RBC	IGHG1
AHSP	5.02041e-120	1.7642	0.75	0.052	9.66429e-116	RBC	AHSP
SNHG25	1.24674e-32	1.55121	0.732	0.193	2.39998e-28	RBC	SNHG25
CA1	8.06335e-92	1.5259	0.625	0.046	1.5522e-87	RBC	CA1
C11orf96	5.75934e-39	1.48804	0.857	0.212	1.10867e-34	RBC	C11orf96
HBD	2.44082e-65	1.43903	0.607	0.062	4.69858e-61	RBC	HBD
TM4SF1	7.72868e-55	1.41779	0.839	0.136	1.48777e-50	RBC	TM4SF1
SLC4A1	9.38846e-175	1.41259	0.554	0.017	1.80728e-170	RBC	SLC4A1
IGHM	2.89817e-84	1.37429	0.607	0.048	5.57898e-80	RBC	IGHM
IL6	1.47762e-62	1.36306	0.518	0.046	2.84441e-58	RBC	IL6
SQSTM1	9.10996e-19	1.34574	0.804	0.397	1.75367e-14	RBC	SQSTM1
HMOX1	6.68507e-45	1.28112	0.946	0.213	1.28688e-40	RBC	HMOX1
MT2A	9.7184e-23	1.23708	0.982	0.547	1.87079e-18	RBC	MT2A
IGHG4	1.1151e-18	1.15562	0.696	0.259	2.14656e-14	RBC	IGHG4
SLC25A37	1.0889e-13	1.11225	0.786	0.418	2.09613e-09	RBC	SLC25A37
HBM	1.18833e-78	1.06322	0.446	0.026	2.28754e-74	RBC	HBM
SLC3A2	5.94453e-13	1.04792	0.446	0.148	1.14432e-08	RBC	SLC3A2
ALAS2	4.54458e-98	1.04759	0.393	0.016	8.74832e-94	RBC	ALAS2
CSF3	5.67298e-109	1.04122	0.375	0.013	1.09205e-104	RBC	CSF3
PRDX2	3.69667e-19	1.01651	0.429	0.098	7.1161e-15	RBC	PRDX2
HNRNPDL	2.80062e-08	0.960469	0.571	0.339	0.00053912	RBC	HNRNPDL
ID3	8.55666e-35	0.960359	0.821	0.189	1.64716e-30	RBC	ID3
TFRC	3.65449e-25	0.953803	0.643	0.153	7.03489e-21	RBC	TFRC
CD59	1.08455e-20	0.950987	0.786	0.256	2.08775e-16	RBC	CD59
GNG11	6.56794e-31	0.906356	0.643	0.13	1.26433e-26	RBC	GNG11
NPM1	2.68465e-13	0.869794	0.839	0.453	5.16795e-09	RBC	NPM1
RSRP1	2.53782e-10	0.845191	0.607	0.306	4.8853e-06	RBC	RSRP1
YBX3	4.80544e-13	0.843345	0.929	0.481	9.25047e-09	RBC	YBX3
IGFBP7	4.26353e-22	0.836366	0.857	0.283	8.2073e-18	RBC	IGFBP7
HNRNPH1	4.09359e-06	0.821776	0.625	0.486	0.0788015	RBC	HNRNPH1
ODC1	3.1853e-18	0.815998	0.339	0.064	6.13171e-14	RBC	ODC1
CALD1	1.13566e-50	0.814774	0.643	0.081	2.18615e-46	RBC	CALD1
RPL8	7.57787e-13	0.799683	1	0.933	1.45874e-08	RBC	RPL8
BLVRB	2.20346e-09	0.794063	0.571	0.266	4.24166e-05	RBC	BLVRB
ITGB1	2.45127e-18	0.788059	0.768	0.261	4.71869e-14	RBC	ITGB1
JCHAIN	1.35714e-42	0.78686	0.357	0.031	2.6125e-38	RBC	JCHAIN
RPL4	2.39365e-09	0.785863	0.821	0.499	4.60777e-05	RBC	RPL4
RPL5	2.42628e-09	0.772364	1	0.873	4.67059e-05	RBC	RPL5
TUBA1B	1.61781e-13	0.762655	0.929	0.514	3.11429e-09	RBC	TUBA1B
CXCL2	3.33805e-23	0.758697	0.929	0.362	6.42574e-19	RBC	CXCL2
RPS4Y1	8.55185e-13	0.745958	0.375	0.099	1.64623e-08	RBC	RPS4Y1
RAD23A	7.4143e-12	0.743387	0.411	0.134	1.42725e-07	RBC	RAD23A
PNN	4.79931e-09	0.727724	0.411	0.166	9.23867e-05	RBC	PNN
SLC38A2	6.5633e-06	0.714347	0.446	0.247	0.126344	RBC	SLC38A2
CXCL1	3.70953e-18	0.707104	0.554	0.146	7.14085e-14	RBC	CXCL1
IFI27	6.28431e-28	0.701242	0.75	0.177	1.20973e-23	RBC	IFI27
KLF1	2.61645e-106	0.698983	0.304	0.008	5.03667e-102	RBC	KLF1
UBB	5.42625e-12	0.698155	1	0.712	1.04455e-07	RBC	UBB
BSG	0.000119511	0.681433	0.339	0.188	1	RBC	BSG
HMBS	1.56942e-50	0.6802	0.304	0.019	3.02114e-46	RBC	HMBS
NCL	6.10251e-07	0.674704	0.571	0.298	0.0117473	RBC	NCL
EEF2	6.90971e-08	0.667221	0.839	0.503	0.00133012	RBC	EEF2
HNRNPA2B1	1.04391e-09	0.666039	0.964	0.711	2.00953e-05	RBC	HNRNPA2B1
RPL29	4.28426e-08	0.662298	1	0.902	0.00082472	RBC	RPL29
IGHG2	4.4813e-32	0.657494	0.304	0.03	8.62651e-28	RBC	IGHG2
HNRNPH3	7.41017e-06	0.653408	0.411	0.211	0.142646	RBC	HNRNPH3
ARGLU1	0.000274303	0.644716	0.375	0.22	1	RBC	ARGLU1
ADAMTS1	6.83435e-42	0.642169	0.625	0.089	1.31561e-37	RBC	ADAMTS1
RPS3	6.87751e-08	0.636699	1	0.943	0.00132392	RBC	RPS3
GYPA	1.75318e-135	0.635031	0.321	0.007	3.37486e-131	RBC	GYPA
CAV1	7.47825e-26	0.634981	0.768	0.193	1.43956e-21	RBC	CAV1
RAN	0.000252887	0.620516	0.446	0.306	1	RBC	RAN
RPS5	8.27247e-06	0.61728	0.946	0.736	0.159245	RBC	RPS5
EEF1A1	1.32864e-09	0.61463	1	0.982	2.55763e-05	RBC	EEF1A1
PNP	1.03471e-05	0.614205	0.339	0.155	0.199181	RBC	PNP
HSPB1	2.32652e-11	0.593318	0.786	0.364	4.47854e-07	RBC	HSPB1
TUBA1C	6.16996e-06	0.592809	0.411	0.202	0.118772	RBC	TUBA1C
SFPQ	1.96708e-05	0.591716	0.571	0.37	0.378662	RBC	SFPQ
GUK1	0.00198472	0.57836	0.446	0.345	1	RBC	GUK1
SNHG9	3.50352e-10	0.566835	0.339	0.101	6.74428e-06	RBC	SNHG9
HSPA5	0.00474998	0.562179	0.339	0.225	1	RBC	HSPA5
LENG8	7.40529e-05	0.559183	0.375	0.201	1	RBC	LENG8
SPARCL1	1.72555e-25	0.556686	0.839	0.238	3.32168e-21	RBC	SPARCL1
RPL3	1.06142e-06	0.554612	0.982	0.831	0.0204322	RBC	RPL3
CD81	4.59299e-10	0.553844	0.643	0.268	8.84151e-06	RBC	CD81
ID1	3.90888e-49	0.549997	0.607	0.072	7.5246e-45	RBC	ID1
SLC9A3R2	3.00563e-51	0.549088	0.536	0.055	5.78584e-47	RBC	SLC9A3R2
RPL7A	4.64848e-05	0.54392	1	0.933	0.894832	RBC	RPL7A
TIMP3	2.30862e-21	0.541335	0.679	0.173	4.44409e-17	RBC	TIMP3
SRSF2	0.000570252	0.533119	0.464	0.323	1	RBC	SRSF2
SRSF6	1.6411e-06	0.527656	0.321	0.129	0.0315911	RBC	SRSF6
CCL2	1.39812e-21	0.525084	0.875	0.306	2.69138e-17	RBC	CCL2
RPL10	7.06036e-07	0.522065	1	0.982	0.0135912	RBC	RPL10
RBM8A	0.00303847	0.515068	0.393	0.283	1	RBC	RBM8A
CAVIN1	7.87947e-40	0.501584	0.536	0.069	1.5168e-35	RBC	CAVIN1
ATP5IF1	0.00219946	0.493444	0.411	0.299	1	RBC	ATP5IF1
TPM2	0.000267316	0.491638	0.375	0.207	1	RBC	TPM2
RACK1	1.91641e-05	0.49015	0.929	0.778	0.368909	RBC	RACK1
WTAP	0.00378237	0.485221	0.393	0.278	1	RBC	WTAP
EEF1B2	5.0298e-07	0.484868	0.964	0.621	0.00968236	RBC	EEF1B2
CLDN5	1.36719e-40	0.484741	0.339	0.028	2.63184e-36	RBC	CLDN5
CD36	0.00178663	0.483115	0.304	0.168	1	RBC	CD36
SLC25A3	0.000563959	0.475191	0.571	0.476	1	RBC	SLC25A3
CDKN1A	2.1878e-10	0.467471	0.714	0.289	4.21152e-06	RBC	CDKN1A
SPTBN1	4.04849e-15	0.464183	0.571	0.159	7.79335e-11	RBC	SPTBN1
CAT	0.00196346	0.460573	0.482	0.352	1	RBC	CAT
HNRNPM	0.00994883	0.457862	0.357	0.254	1	RBC	HNRNPM
RPL14	8.2578e-05	0.456083	0.982	0.897	1	RBC	RPL14
TCF4	1.38504e-14	0.449736	0.554	0.158	2.6662e-10	RBC	TCF4
LGALS3	7.97369e-07	0.444721	0.821	0.474	0.0153494	RBC	LGALS3
CTSL	2.66708e-08	0.436994	0.554	0.257	0.000513412	RBC	CTSL
RPS4X	3.28965e-05	0.426659	0.982	0.936	0.633258	RBC	RPS4X
DDX5	0.00140686	0.424812	0.946	0.776	1	RBC	DDX5
PPIA	0.000178477	0.42103	0.804	0.568	1	RBC	PPIA
PTBP1	0.000600089	0.417565	0.321	0.178	1	RBC	PTBP1
PDCD6IP	0.00296992	0.413263	0.304	0.184	1	RBC	PDCD6IP
SRRM2	0.00435688	0.407544	0.518	0.349	1	RBC	SRRM2
VWF	5.51735e-49	0.401765	0.375	0.029	1.06209e-44	RBC	VWF
IL1B	6.0922e-227	4.09383	0.962	0.2	1.17275e-222	Inf Mac	IL1B
EREG	0	3.62399	0.894	0.082	0	Inf Mac	EREG
CCL20	1.07148e-285	3.49597	0.602	0.045	2.06259e-281	Inf Mac	CCL20
THBS1	1.40391e-213	3.21081	0.661	0.081	2.70253e-209	Inf Mac	THBS1
CCL3	4.80385e-157	3.07225	0.75	0.138	9.24741e-153	Inf Mac	CCL3
CXCL21	3.62406e-145	3.00749	0.962	0.348	6.97633e-141	Inf Mac	CXCL2
SERPINB2	6.26295e-115	2.99287	0.331	0.034	1.20562e-110	Inf Mac	SERPINB2
CCL4	1.65812e-78	2.9005	0.542	0.131	3.19188e-74	Inf Mac	CCL4
CXCL3	1.31598e-140	2.89984	0.746	0.156	2.53326e-136	Inf Mac	CXCL3
TIMP1	2.75009e-159	2.74282	0.983	0.344	5.29392e-155	Inf Mac	TIMP1
CCL3L1	1.78988e-162	2.55838	0.703	0.114	3.44552e-158	Inf Mac	CCL3L1
AREG	2.80366e-210	2.43443	0.661	0.077	5.39705e-206	Inf Mac	AREG
C15orf48	7.6471e-164	2.30918	0.619	0.088	1.47207e-159	Inf Mac	C15orf48
CCL4L2	1.51151e-64	2.13574	0.453	0.103	2.90965e-60	Inf Mac	CCL4L2
CD44	4.53033e-130	1.98098	0.966	0.381	8.72088e-126	Inf Mac	CD44
NFKBIA	2.06107e-103	1.90297	0.992	0.562	3.96755e-99	Inf Mac	NFKBIA
PLAUR	6.84742e-105	1.88662	0.992	0.433	1.31813e-100	Inf Mac	PLAUR
ATP1B3	1.22683e-164	1.88537	0.864	0.191	2.36165e-160	Inf Mac	ATP1B3
SERPINB9	1.47194e-278	1.85869	0.814	0.094	2.83348e-274	Inf Mac	SERPINB9
S100A10	4.96437e-71	1.85671	0.907	0.451	9.55642e-67	Inf Mac	S100A10
IL1RN	5.62726e-127	1.74583	0.644	0.122	1.08325e-122	Inf Mac	IL1RN
CXCL8	5.83868e-72	1.71129	0.958	0.512	1.12395e-67	Inf Mac	CXCL8
IER3	8.09454e-86	1.7076	0.949	0.499	1.5582e-81	Inf Mac	IER3
SOD2	1.55883e-89	1.70455	0.987	0.618	3.00074e-85	Inf Mac	SOD2
BCL2A1	1.2714e-78	1.68966	0.898	0.434	2.44744e-74	Inf Mac	BCL2A1
NLRP3	8.61759e-200	1.65753	0.784	0.119	1.65889e-195	Inf Mac	NLRP3
ATP2B1	2.17708e-134	1.6473	0.928	0.275	4.19087e-130	Inf Mac	ATP2B1
HLA-DRA	2.38455e-88	1.6371	0.932	0.377	4.59026e-84	Inf Mac	HLA-DRA
ATP2B1-AS1	8.88091e-124	1.59879	0.826	0.215	1.70958e-119	Inf Mac	ATP2B1-AS1
CSTB	6.6315e-49	1.53888	0.767	0.329	1.27656e-44	Inf Mac	CSTB
PPIF	1.69277e-119	1.5176	0.797	0.198	3.25858e-115	Inf Mac	PPIF
VCAN	4.0314e-122	1.50669	0.636	0.114	7.76045e-118	Inf Mac	VCAN
PHLDA1	2.88523e-121	1.50168	0.568	0.098	5.55406e-117	Inf Mac	PHLDA1
FCER1G	1.15255e-79	1.50147	0.996	0.715	2.21866e-75	Inf Mac	FCER1G
IL1A	6.26922e-234	1.45746	0.398	0.021	1.20683e-229	Inf Mac	IL1A
FTH1	2.94809e-63	1.43637	1	0.911	5.67507e-59	Inf Mac	FTH1
ATP13A3	1.4695e-167	1.38997	0.89	0.192	2.82879e-163	Inf Mac	ATP13A3
HLA-DRB1	8.96882e-87	1.38727	0.856	0.282	1.7265e-82	Inf Mac	HLA-DRB1
REL	5.21005e-89	1.38391	0.852	0.322	1.00294e-84	Inf Mac	REL
VEGFA	3.25987e-109	1.37807	0.695	0.162	6.27525e-105	Inf Mac	VEGFA
SELENOK	5.08938e-69	1.3741	0.886	0.392	9.79705e-65	Inf Mac	SELENOK
CD14	4.7169e-90	1.36754	0.712	0.189	9.08003e-86	Inf Mac	CD14
FCN1	8.63676e-59	1.36535	0.809	0.394	1.66258e-54	Inf Mac	FCN1
MT-CO1	1.78038e-74	1.36293	1	0.976	3.42723e-70	Inf Mac	MT-CO1
CTSS	2.38062e-56	1.36153	0.958	0.683	4.58269e-52	Inf Mac	CTSS
OLR1	4.84816e-80	1.36068	0.716	0.227	9.33271e-76	Inf Mac	OLR1
CD300E	4.30425e-282	1.34115	0.64	0.05	8.28567e-278	Inf Mac	CD300E
PIM3	4.27993e-190	1.33508	0.763	0.118	8.23887e-186	Inf Mac	PIM3
MAP3K8	3.02136e-118	1.33089	0.818	0.216	5.81613e-114	Inf Mac	MAP3K8
NINJ1	6.75476e-123	1.32902	0.852	0.236	1.30029e-118	Inf Mac	NINJ1
EZR	1.27753e-93	1.32231	0.661	0.17	2.45924e-89	Inf Mac	EZR
ZEB2	1.09928e-84	1.31978	0.847	0.314	2.11611e-80	Inf Mac	ZEB2
NFKB1	5.86311e-126	1.31144	0.847	0.222	1.12865e-121	Inf Mac	NFKB1
ANXA5	4.43672e-89	1.30211	0.932	0.413	8.54069e-85	Inf Mac	ANXA5
DUSP2	3.18438e-127	1.28446	0.72	0.144	6.12994e-123	Inf Mac	DUSP2
METRNL	3.45418e-119	1.27568	0.767	0.182	6.64929e-115	Inf Mac	METRNL
CHMP1B	9.14527e-66	1.25353	0.669	0.222	1.76046e-61	Inf Mac	CHMP1B
PNRC1	1.31933e-64	1.24217	0.958	0.621	2.53971e-60	Inf Mac	PNRC1
GK	1.21736e-142	1.24096	0.771	0.156	2.34342e-138	Inf Mac	GK
TWISTNB	3.09254e-88	1.22514	0.394	0.061	5.95314e-84	Inf Mac	TWISTNB
INSIG1	1.19604e-85	1.22494	0.64	0.16	2.30237e-81	Inf Mac	INSIG1
TNFRSF1B	9.48523e-91	1.17338	0.843	0.289	1.82591e-86	Inf Mac	TNFRSF1B
BTG1	1.26142e-59	1.17317	0.987	0.803	2.42824e-55	Inf Mac	BTG1
HLA-DPA1	2.45216e-68	1.16388	0.763	0.252	4.72042e-64	Inf Mac	HLA-DPA1
AIF1	1.35192e-50	1.14809	0.903	0.567	2.60245e-46	Inf Mac	AIF1
DUSP6	2.80032e-56	1.14129	0.614	0.208	5.39061e-52	Inf Mac	DUSP6
THAP2	5.43143e-183	1.14003	0.631	0.08	1.04555e-178	Inf Mac	THAP2
VIM	5.13328e-24	1.12354	0.983	0.94	9.88157e-20	Inf Mac	VIM
EMP3	1.0997e-59	1.12053	0.898	0.459	2.11692e-55	Inf Mac	EMP3
HLA-DPB1	2.20319e-68	1.09987	0.737	0.233	4.24114e-64	Inf Mac	HLA-DPB1
ZNF331	3.83554e-88	1.09723	0.517	0.102	7.38341e-84	Inf Mac	ZNF331
TNF	1.60627e-52	1.08858	0.301	0.056	3.09207e-48	Inf Mac	TNF
MT-CO2	3.07934e-61	1.08741	1	0.993	5.92773e-57	Inf Mac	MT-CO2
LGALS2	1.61749e-145	1.08511	0.538	0.07	3.11367e-141	Inf Mac	LGALS2
MS4A7	3.23391e-90	1.08415	0.767	0.207	6.22527e-86	Inf Mac	MS4A7
CD52	2.04959e-105	1.08239	0.589	0.108	3.94546e-101	Inf Mac	CD52
TMSB10	1.79641e-50	1.07704	0.979	0.96	3.4581e-46	Inf Mac	TMSB10
PLEK	3.40353e-50	1.07417	0.903	0.482	6.55179e-46	Inf Mac	PLEK
KYNU	3.56275e-195	1.0714	0.631	0.075	6.85829e-191	Inf Mac	KYNU
APOBEC3A	1.51599e-30	1.06317	0.453	0.178	2.91828e-26	Inf Mac	APOBEC3A
TNFAIP3	7.73402e-77	1.06144	0.856	0.296	1.4888e-72	Inf Mac	TNFAIP3
CYCS	7.44133e-54	1.05972	0.678	0.261	1.43246e-49	Inf Mac	CYCS
GPR183	8.04346e-76	1.0502	0.61	0.153	1.54837e-71	Inf Mac	GPR183
WTAP1	1.57804e-84	1.0432	0.788	0.264	3.03772e-80	Inf Mac	WTAP
ICAM1	7.41943e-87	1.03929	0.703	0.182	1.42824e-82	Inf Mac	ICAM1
KDM6B	8.10122e-61	1.01414	0.835	0.355	1.55948e-56	Inf Mac	KDM6B
CTSL1	8.5844e-58	1.01161	0.691	0.246	1.6525e-53	Inf Mac	CTSL
EHD1	1.35624e-78	1.01042	0.691	0.205	2.61076e-74	Inf Mac	EHD1
CDKN1A1	1.93709e-72	1.00987	0.767	0.277	3.72889e-68	Inf Mac	CDKN1A
C5AR1	6.78209e-51	1.0008	0.894	0.454	1.30555e-46	Inf Mac	C5AR1
CTNNB1	6.58422e-72	0.999978	0.75	0.261	1.26746e-67	Inf Mac	CTNNB1
STX11	2.6782e-118	0.997594	0.716	0.153	5.15554e-114	Inf Mac	STX11
SAMSN1	2.14254e-67	0.995281	0.886	0.364	4.1244e-63	Inf Mac	SAMSN1
RILPL2	9.17028e-53	0.991724	0.775	0.338	1.76528e-48	Inf Mac	RILPL2
CPVL	9.41644e-78	0.991379	0.657	0.185	1.81266e-73	Inf Mac	CPVL
PLIN2	2.90111e-63	0.990253	0.568	0.156	5.58464e-59	Inf Mac	PLIN2
TYMP	7.15019e-49	0.989473	0.86	0.422	1.37641e-44	Inf Mac	TYMP
MT-CYB	7.86291e-46	0.989297	0.996	0.955	1.51361e-41	Inf Mac	MT-CYB
PDE4B	1.61827e-93	0.986615	0.852	0.246	3.11516e-89	Inf Mac	PDE4B
GSTO1	3.31685e-72	0.985402	0.814	0.308	6.38493e-68	Inf Mac	GSTO1
MT-ND3	1.42769e-49	0.98201	0.996	0.968	2.7483e-45	Inf Mac	MT-ND3
CLEC7A	6.96222e-106	0.977719	0.725	0.17	1.34023e-101	Inf Mac	CLEC7A
MAFB	6.25867e-80	0.975444	0.699	0.185	1.20479e-75	Inf Mac	MAFB
CREM	5.40606e-84	0.965365	0.746	0.204	1.04067e-79	Inf Mac	CREM
BIRC3	4.50869e-83	0.963711	0.555	0.126	8.67923e-79	Inf Mac	BIRC3
SERP1	3.36001e-56	0.962116	0.936	0.537	6.46802e-52	Inf Mac	SERP1
CCRL2	1.21615e-208	0.961047	0.589	0.058	2.34108e-204	Inf Mac	CCRL2
AQP9	1.91257e-60	0.957786	0.72	0.246	3.6817e-56	Inf Mac	AQP9
CD48	8.71502e-90	0.956905	0.758	0.217	1.67764e-85	Inf Mac	CD48
CD55	1.34236e-40	0.955748	0.801	0.416	2.58405e-36	Inf Mac	CD55
RPL101	1.31005e-47	0.953662	0.996	0.982	2.52185e-43	Inf Mac	RPL10
MT-CO3	3.18354e-42	0.948231	0.996	0.983	6.12831e-38	Inf Mac	MT-CO3
FLNA	2.87312e-63	0.947286	0.767	0.294	5.53076e-59	Inf Mac	FLNA
MT-ATP6	2.07315e-43	0.943984	1	0.96	3.99082e-39	Inf Mac	MT-ATP6
CD83	1.24429e-104	0.939341	0.801	0.189	2.39526e-100	Inf Mac	CD83
AP1S2	8.84214e-65	0.935721	0.801	0.311	1.70211e-60	Inf Mac	AP1S2
CD74	3.30932e-52	0.935457	0.898	0.488	6.37044e-48	Inf Mac	CD74
ETS2	1.51928e-74	0.926764	0.788	0.264	2.92461e-70	Inf Mac	ETS2
PTGS2	6.06203e-33	0.920811	0.669	0.301	1.16694e-28	Inf Mac	PTGS2
GPCPD1	3.6125e-54	0.919667	0.606	0.208	6.95407e-50	Inf Mac	GPCPD1
ANXA2	1.37297e-58	0.918016	0.805	0.327	2.64297e-54	Inf Mac	ANXA2
ITGAX	2.39792e-91	0.913639	0.775	0.21	4.616e-87	Inf Mac	ITGAX
FOSL2	7.60072e-73	0.908324	0.767	0.25	1.46314e-68	Inf Mac	FOSL2
EIF1	5.22768e-48	0.901051	1	0.969	1.00633e-43	Inf Mac	EIF1
SLC11A1	3.90048e-51	0.898213	0.674	0.246	7.50843e-47	Inf Mac	SLC11A1
PFDN5	2.35129e-52	0.896018	0.979	0.708	4.52624e-48	Inf Mac	PFDN5
PPP1R15A	6.93698e-52	0.895065	0.843	0.393	1.33537e-47	Inf Mac	PPP1R15A
HBEGF	5.82125e-107	0.894774	0.585	0.107	1.12059e-102	Inf Mac	HBEGF
TNFAIP6	5.78304e-17	0.891226	0.441	0.213	1.11323e-12	Inf Mac	TNFAIP6
SERPINA1	6.02652e-47	0.883959	0.843	0.401	1.1601e-42	Inf Mac	SERPINA1
LGALS1	8.30005e-39	0.879035	0.86	0.533	1.59776e-34	Inf Mac	LGALS1
DSE	6.96911e-78	0.876013	0.602	0.153	1.34155e-73	Inf Mac	DSE
LIMS1	5.2185e-46	0.872852	0.699	0.292	1.00456e-41	Inf Mac	LIMS1
SLC2A3	1.73185e-23	0.865647	0.678	0.385	3.33381e-19	Inf Mac	SLC2A3
HLA-DQB1	2.94112e-63	0.860894	0.572	0.154	5.66166e-59	Inf Mac	HLA-DQB1
RPS16	3.44134e-41	0.853541	0.958	0.938	6.62458e-37	Inf Mac	RPS16
MALAT1	1.82133e-36	0.849419	1	0.995	3.50607e-32	Inf Mac	MALAT1
OTUD1	1.12557e-93	0.848032	0.513	0.096	2.16672e-89	Inf Mac	OTUD1
ID2	5.34451e-44	0.84743	0.614	0.234	1.02882e-39	Inf Mac	ID2
LYZ	7.50643e-28	0.845579	0.928	0.798	1.44499e-23	Inf Mac	LYZ
UPP1	6.17208e-87	0.841688	0.64	0.158	1.18812e-82	Inf Mac	UPP1
B4GALT1	9.06923e-91	0.837248	0.669	0.162	1.74583e-86	Inf Mac	B4GALT1
S100A4	7.17843e-22	0.833649	0.89	0.724	1.38185e-17	Inf Mac	S100A4
RPS13	6.93063e-33	0.827903	0.983	0.958	1.33415e-28	Inf Mac	RPS13
RASGEF1B	8.00117e-113	0.827322	0.653	0.123	1.54022e-108	Inf Mac	RASGEF1B
SLC43A2	2.24175e-76	0.82082	0.602	0.152	4.31537e-72	Inf Mac	SLC43A2
NR4A2	7.5569e-53	0.818675	0.669	0.222	1.4547e-48	Inf Mac	NR4A2
NACA	4.28615e-35	0.812128	0.958	0.833	8.25083e-31	Inf Mac	NACA
RPL26	1.15864e-34	0.808881	0.975	0.966	2.23039e-30	Inf Mac	RPL26
PNPLA8	6.17504e-73	0.805134	0.712	0.208	1.1887e-68	Inf Mac	PNPLA8
PNP1	4.25271e-72	0.802994	0.568	0.144	8.18647e-68	Inf Mac	PNP
MT-ND4	5.78554e-35	0.801227	1	0.966	1.11372e-30	Inf Mac	MT-ND4
NEAT1	8.96655e-35	0.799203	1	0.871	1.72606e-30	Inf Mac	NEAT1
RPL11	1.09199e-41	0.795633	0.987	0.969	2.10208e-37	Inf Mac	RPL11
AC016831.1	1.08548e-132	0.794264	0.496	0.065	2.08956e-128	Inf Mac	AC016831.1
CST3	4.41364e-48	0.790753	0.919	0.571	8.49626e-44	Inf Mac	CST3
HSPE1	6.40047e-18	0.788216	0.614	0.37	1.23209e-13	Inf Mac	HSPE1
NAF1	2.59312e-106	0.786367	0.339	0.038	4.99177e-102	Inf Mac	NAF1
CD68	2.64492e-74	0.785052	0.754	0.223	5.09147e-70	Inf Mac	CD68
APLP2	2.0325e-43	0.782751	0.801	0.374	3.91257e-39	Inf Mac	APLP2
LGALS31	2.59524e-32	0.781677	0.788	0.467	4.99583e-28	Inf Mac	LGALS3
ANPEP	4.60092e-51	0.780098	0.602	0.202	8.85677e-47	Inf Mac	ANPEP
ATP6V1F	1.0797e-55	0.779907	0.699	0.251	2.07842e-51	Inf Mac	ATP6V1F
CFLAR	5.27883e-41	0.76973	0.814	0.412	1.01617e-36	Inf Mac	CFLAR
DDX21	1.63887e-49	0.768195	0.712	0.275	3.15482e-45	Inf Mac	DDX21
PFKFB3	3.20852e-59	0.76776	0.682	0.222	6.1764e-55	Inf Mac	PFKFB3
SLC25A6	1.86594e-37	0.760197	0.72	0.364	3.59193e-33	Inf Mac	SLC25A6
TPM4	2.80741e-36	0.759828	0.703	0.331	5.40427e-32	Inf Mac	TPM4
CYP1B1	3.92757e-51	0.756441	0.373	0.085	7.56057e-47	Inf Mac	CYP1B1
BID	1.74166e-68	0.744246	0.653	0.192	3.35269e-64	Inf Mac	BID
RPL291	4.08586e-33	0.743407	0.966	0.9	7.86527e-29	Inf Mac	RPL29
THBD	4.94726e-32	0.741806	0.436	0.153	9.52348e-28	Inf Mac	THBD
HLA-DQA1	2.61606e-27	0.74095	0.377	0.129	5.03591e-23	Inf Mac	HLA-DQA1
RIPK2	1.04715e-104	0.739379	0.517	0.088	2.01576e-100	Inf Mac	RIPK2
ITGB11	7.42465e-54	0.738725	0.686	0.252	1.42925e-49	Inf Mac	ITGB1
ARL5B	2.95007e-69	0.732476	0.521	0.122	5.67889e-65	Inf Mac	ARL5B
PHLDA2	1.65976e-95	0.729086	0.373	0.05	3.19503e-91	Inf Mac	PHLDA2
NR4A3	4.14897e-49	0.72892	0.627	0.208	7.98676e-45	Inf Mac	NR4A3
BACH1	1.54497e-63	0.726045	0.559	0.154	2.97408e-59	Inf Mac	BACH1
TYROBP	1.41164e-35	0.724786	1	0.786	2.7174e-31	Inf Mac	TYROBP
RGCC	8.17448e-27	0.723715	0.572	0.263	1.57359e-22	Inf Mac	RGCC
ZFYVE16	1.40831e-46	0.721502	0.636	0.231	2.711e-42	Inf Mac	ZFYVE16
SPAG9	9.75303e-51	0.720503	0.682	0.245	1.87746e-46	Inf Mac	SPAG9
CYTOR	4.42256e-43	0.718939	0.5	0.161	8.51343e-39	Inf Mac	CYTOR
GABARAPL1	4.12122e-49	0.716412	0.559	0.174	7.93336e-45	Inf Mac	GABARAPL1
ANXA1	5.78479e-17	0.715339	0.847	0.671	1.11357e-12	Inf Mac	ANXA1
BZW1	1.64465e-51	0.714474	0.72	0.274	3.16596e-47	Inf Mac	BZW1
COTL1	3.93713e-22	0.713149	0.877	0.625	7.57897e-18	Inf Mac	COTL1
CEBPB	1.56795e-36	0.704968	0.941	0.574	3.0183e-32	Inf Mac	CEBPB
SH3BGRL3	4.94086e-27	0.700824	0.992	0.844	9.51116e-23	Inf Mac	SH3BGRL3
VMP1	1.81434e-30	0.699152	0.733	0.369	3.4926e-26	Inf Mac	VMP1
EIF4A3	1.21332e-28	0.696254	0.462	0.179	2.33564e-24	Inf Mac	EIF4A3
TMEM176B	3.89799e-61	0.693504	0.551	0.147	7.50363e-57	Inf Mac	TMEM176B
PRDX1	1.85465e-27	0.691067	0.619	0.302	3.57021e-23	Inf Mac	PRDX1
TNFAIP8	1.25787e-32	0.690011	0.551	0.236	2.4214e-28	Inf Mac	TNFAIP8
HLA-DMA	5.16057e-51	0.686245	0.614	0.197	9.9341e-47	Inf Mac	HLA-DMA
RPS9	6.06019e-32	0.681224	0.975	0.961	1.16659e-27	Inf Mac	RPS9
CRIP1	8.31096e-65	0.67994	0.428	0.091	1.59986e-60	Inf Mac	CRIP1
SLC7A7	2.62384e-120	0.676607	0.521	0.079	5.05089e-116	Inf Mac	SLC7A7
MT2A1	0.00103612	0.676019	0.623	0.548	1	Inf Mac	MT2A
BTF3	8.00376e-31	0.674147	0.894	0.606	1.54072e-26	Inf Mac	BTF3
JUND	4.65548e-21	0.67194	0.903	0.782	8.9618e-17	Inf Mac	JUND
TGIF1	6.68072e-84	0.671406	0.492	0.095	1.28604e-79	Inf Mac	TGIF1
GPX4	7.632e-33	0.671154	0.754	0.396	1.46916e-28	Inf Mac	GPX4
FTL	4.53134e-36	0.668083	1	0.998	8.72284e-32	Inf Mac	FTL
MARCKSL1	3.94557e-42	0.666959	0.386	0.102	7.59522e-38	Inf Mac	MARCKSL1
RPL30	1.04112e-31	0.664787	0.996	0.992	2.00416e-27	Inf Mac	RPL30
SLC7A5	1.12258e-137	0.664617	0.492	0.06	2.16097e-133	Inf Mac	SLC7A5
ZNF267	5.20427e-78	0.663836	0.538	0.12	1.00182e-73	Inf Mac	ZNF267
PHACTR1	2.40475e-44	0.663576	0.678	0.255	4.62915e-40	Inf Mac	PHACTR1
EIF4E	1.14368e-54	0.658017	0.504	0.136	2.20159e-50	Inf Mac	EIF4E
GUK11	4.52569e-31	0.657956	0.691	0.336	8.71195e-27	Inf Mac	GUK1
MXD1	1.45631e-34	0.657154	0.839	0.402	2.80339e-30	Inf Mac	MXD1
AHNAK	1.26427e-40	0.654606	0.631	0.246	2.43373e-36	Inf Mac	AHNAK
HLA-DQA2	1.19971e-21	0.654503	0.322	0.116	2.30944e-17	Inf Mac	HLA-DQA2
MGAT1	1.42878e-60	0.651057	0.631	0.191	2.7504e-56	Inf Mac	MGAT1
MS4A6A	9.30229e-41	0.650901	0.644	0.242	1.79069e-36	Inf Mac	MS4A6A
HSP90AB1	2.38344e-22	0.6503	0.911	0.776	4.58812e-18	Inf Mac	HSP90AB1
PSME2	2.79525e-47	0.643833	0.551	0.178	5.38086e-43	Inf Mac	PSME2
RPL28	1.55823e-32	0.643222	0.996	0.993	2.9996e-28	Inf Mac	RPL28
NR4A1	2.52728e-36	0.642268	0.564	0.208	4.86502e-32	Inf Mac	NR4A1
PPP1R15B	4.16777e-54	0.640568	0.581	0.177	8.02296e-50	Inf Mac	PPP1R15B
PILRA	1.11308e-49	0.640409	0.602	0.197	2.14269e-45	Inf Mac	PILRA
EEF1A11	1.52641e-24	0.636378	0.992	0.982	2.93834e-20	Inf Mac	EEF1A1
ETV3	3.02415e-90	0.634581	0.475	0.084	5.82149e-86	Inf Mac	ETV3
PSAP	4.63731e-34	0.634436	0.953	0.61	8.92682e-30	Inf Mac	PSAP
AC103591.3	3.29162e-43	0.630529	0.309	0.07	6.33637e-39	Inf Mac	AC103591.3
GCH1	9.10208e-120	0.625806	0.458	0.06	1.75215e-115	Inf Mac	GCH1
RACK11	8.59109e-25	0.622837	0.89	0.776	1.65378e-20	Inf Mac	RACK1
RAP1B	8.32341e-30	0.621197	0.742	0.37	1.60226e-25	Inf Mac	RAP1B
ZBTB43	1.40135e-68	0.620088	0.453	0.097	2.69759e-64	Inf Mac	ZBTB43
BNIP3L	4.80689e-23	0.61921	0.631	0.317	9.25327e-19	Inf Mac	BNIP3L
MPEG1	1.748e-41	0.617616	0.551	0.188	3.3649e-37	Inf Mac	MPEG1
CD93	3.35823e-33	0.617103	0.614	0.26	6.46459e-29	Inf Mac	CD93
NFKBIZ	6.09278e-39	0.616958	0.725	0.3	1.17286e-34	Inf Mac	NFKBIZ
DNAJB6	2.11152e-42	0.616714	0.771	0.326	4.06468e-38	Inf Mac	DNAJB6
SOCS3	4.24629e-29	0.616702	0.661	0.336	8.17412e-25	Inf Mac	SOCS3
LCP2	4.32041e-36	0.615834	0.712	0.324	8.31679e-32	Inf Mac	LCP2
TET2	1.46043e-41	0.61501	0.589	0.214	2.81132e-37	Inf Mac	TET2
RPS2	8.5973e-26	0.614234	0.953	0.949	1.65498e-21	Inf Mac	RPS2
ACSL1	3.80333e-26	0.613054	0.712	0.356	7.32141e-22	Inf Mac	ACSL1
SEC61G	9.4151e-16	0.612476	0.581	0.339	1.81241e-11	Inf Mac	SEC61G
SLC25A5	1.97025e-34	0.610663	0.678	0.309	3.79273e-30	Inf Mac	SLC25A5
GLIPR1	1.96618e-41	0.607449	0.686	0.268	3.7849e-37	Inf Mac	GLIPR1
MT-ND2	7.06208e-25	0.607031	1	0.934	1.35945e-20	Inf Mac	MT-ND2
FGL2	2.34433e-24	0.606139	0.648	0.332	4.51284e-20	Inf Mac	FGL2
RPL19	3.3022e-26	0.604392	0.996	0.964	6.35673e-22	Inf Mac	RPL19
HNRNPU	1.58763e-15	0.60289	0.742	0.49	3.05618e-11	Inf Mac	HNRNPU
MIR3945HG	1.45076e-84	0.601066	0.364	0.052	2.79271e-80	Inf Mac	MIR3945HG
RPL41	7.78834e-31	0.599561	1	0.996	1.49926e-26	Inf Mac	RPL41
ARFGAP3	1.1596e-67	0.598549	0.483	0.11	2.23224e-63	Inf Mac	ARFGAP3
JARID2	4.70957e-55	0.597826	0.483	0.129	9.06592e-51	Inf Mac	JARID2
MT-ND5	1.65963e-28	0.594457	0.962	0.698	3.19479e-24	Inf Mac	MT-ND5
ARL4A	9.08535e-51	0.594344	0.436	0.112	1.74893e-46	Inf Mac	ARL4A
DNTTIP2	7.19779e-51	0.593064	0.581	0.181	1.38557e-46	Inf Mac	DNTTIP2
PRELID1	2.9413e-51	0.591859	0.631	0.209	5.662e-47	Inf Mac	PRELID1
PRNP	1.0862e-46	0.591566	0.517	0.162	2.09093e-42	Inf Mac	PRNP
PMAIP1	1.0375e-31	0.586253	0.373	0.115	1.99719e-27	Inf Mac	PMAIP1
SRSF5	1.21708e-26	0.584536	0.75	0.397	2.34287e-22	Inf Mac	SRSF5
PPP1CB	1.38877e-32	0.583043	0.712	0.332	2.67338e-28	Inf Mac	PPP1CB
SEC61B	3.74992e-25	0.581928	0.733	0.416	7.2186e-21	Inf Mac	SEC61B
CD86	1.26622e-57	0.580635	0.441	0.105	2.43748e-53	Inf Mac	CD86
RPL18	5.47553e-26	0.580275	0.979	0.903	1.05404e-21	Inf Mac	RPL18
ARL8B	4.7498e-45	0.579167	0.525	0.172	9.14336e-41	Inf Mac	ARL8B
ZFP36	2.15155e-18	0.578938	0.835	0.648	4.14173e-14	Inf Mac	ZFP36
SLC3A21	1.72515e-43	0.577576	0.475	0.14	3.3209e-39	Inf Mac	SLC3A2
RPL18A	3.83049e-24	0.57739	0.953	0.921	7.37368e-20	Inf Mac	RPL18A
RPL36AL	2.97784e-26	0.574424	0.856	0.581	5.73235e-22	Inf Mac	RPL36AL
RPL141	3.02981e-27	0.572918	0.941	0.896	5.83239e-23	Inf Mac	RPL14
NPC2	6.42268e-41	0.568785	0.843	0.384	1.23637e-36	Inf Mac	NPC2
ZFAND5	1.82359e-17	0.568549	0.602	0.34	3.51041e-13	Inf Mac	ZFAND5
YBX1	4.86813e-29	0.567775	0.915	0.61	9.37115e-25	Inf Mac	YBX1
LILRB2	1.95715e-42	0.56771	0.585	0.204	3.76751e-38	Inf Mac	LILRB2
JMJD1C	4.0651e-22	0.566844	0.64	0.321	7.82532e-18	Inf Mac	JMJD1C
IFI30	2.54513e-50	0.566791	0.386	0.091	4.89938e-46	Inf Mac	IFI30
WARS	1.9736e-47	0.566508	0.441	0.117	3.79918e-43	Inf Mac	WARS
GADD45B	3.75074e-22	0.565708	0.708	0.413	7.22018e-18	Inf Mac	GADD45B
ADA2	3.50842e-55	0.564084	0.496	0.135	6.7537e-51	Inf Mac	ADA2
FAU	6.8015e-28	0.556582	1	0.988	1.30929e-23	Inf Mac	FAU
MAPK6	2.88061e-87	0.550633	0.449	0.077	5.54518e-83	Inf Mac	MAPK6
CYBA	3.9964e-17	0.549877	0.958	0.793	7.69307e-13	Inf Mac	CYBA
RPL15	2.90846e-23	0.549718	0.987	0.924	5.59879e-19	Inf Mac	RPL15
CTSZ	5.54131e-43	0.549481	0.746	0.299	1.0667e-38	Inf Mac	CTSZ
DNAJA1	1.4982e-21	0.548345	0.869	0.594	2.88403e-17	Inf Mac	DNAJA1
FAM49A	9.9876e-72	0.547871	0.462	0.095	1.92261e-67	Inf Mac	FAM49A
CTSH	1.22356e-44	0.546225	0.517	0.164	2.35534e-40	Inf Mac	CTSH
CFP	7.02805e-40	0.5422	0.589	0.217	1.3529e-35	Inf Mac	CFP
AC015912.3	4.58718e-117	0.540879	0.394	0.045	8.83032e-113	Inf Mac	AC015912.3
SAT1	2.55038e-36	0.539441	1	0.785	4.90947e-32	Inf Mac	SAT1
AHR	1.80621e-55	0.538388	0.462	0.114	3.47696e-51	Inf Mac	AHR
DMXL2	6.36602e-30	0.537652	0.53	0.216	1.22546e-25	Inf Mac	DMXL2
CASP1	2.12608e-43	0.537193	0.542	0.178	4.0927e-39	Inf Mac	CASP1
MARCKS	1.04028e-16	0.534929	0.801	0.535	2.00253e-12	Inf Mac	MARCKS
SGK1	5.59872e-43	0.53489	0.589	0.197	1.07775e-38	Inf Mac	SGK1
TNFAIP2	1.73332e-37	0.534392	0.627	0.236	3.33664e-33	Inf Mac	TNFAIP2
AC016831.5	3.96731e-56	0.534379	0.47	0.115	7.63706e-52	Inf Mac	AC016831.5
OXSR1	5.38811e-44	0.532625	0.466	0.136	1.03721e-39	Inf Mac	OXSR1
C1orf162	2.07584e-29	0.531995	0.661	0.309	3.99599e-25	Inf Mac	C1orf162
RANBP2	1.92304e-28	0.529683	0.432	0.161	3.70185e-24	Inf Mac	RANBP2
ARPC3	2.30104e-21	0.52918	0.97	0.733	4.42951e-17	Inf Mac	ARPC3
POMP	2.01337e-27	0.52316	0.771	0.42	3.87573e-23	Inf Mac	POMP
CARD16	2.14701e-32	0.522867	0.725	0.324	4.133e-28	Inf Mac	CARD16
EIF1B	2.75829e-26	0.52271	0.581	0.258	5.30972e-22	Inf Mac	EIF1B
XBP1	1.54605e-39	0.522046	0.525	0.178	2.97615e-35	Inf Mac	XBP1
MIR22HG	4.01523e-46	0.521405	0.487	0.141	7.72932e-42	Inf Mac	MIR22HG
PLSCR1	7.12346e-25	0.520982	0.648	0.319	1.37127e-20	Inf Mac	PLSCR1
G0S2	1.37727e-39	0.519269	0.839	0.353	2.65125e-35	Inf Mac	G0S2
RPS7	3.51266e-25	0.518687	0.992	0.915	6.76187e-21	Inf Mac	RPS7
ATP5MC2	1.25705e-20	0.516558	0.814	0.538	2.41983e-16	Inf Mac	ATP5MC2
CCNH	1.35029e-46	0.515437	0.492	0.143	2.59932e-42	Inf Mac	CCNH
PDE4A	1.40623e-111	0.51416	0.369	0.042	2.70699e-107	Inf Mac	PDE4A
C9orf72	2.49311e-50	0.512726	0.521	0.149	4.79925e-46	Inf Mac	C9orf72
LY86	1.20913e-67	0.51085	0.428	0.088	2.32757e-63	Inf Mac	LY86
RPS27	7.84908e-21	0.510058	0.992	0.99	1.51095e-16	Inf Mac	RPS27
USP36	3.49756e-51	0.509981	0.39	0.091	6.7328e-47	Inf Mac	USP36
BHLHE40	2.38976e-58	0.509495	0.394	0.083	4.6003e-54	Inf Mac	BHLHE40
FNIP2	1.06146e-44	0.508975	0.369	0.091	2.0433e-40	Inf Mac	FNIP2
RPL81	1.33824e-20	0.508631	0.983	0.932	2.57612e-16	Inf Mac	RPL8
GRASP	3.15147e-48	0.507437	0.36	0.082	6.06658e-44	Inf Mac	GRASP
SERPINB8	5.54645e-72	0.506547	0.466	0.096	1.06769e-67	Inf Mac	SERPINB8
EIF3K	4.93785e-20	0.50399	0.708	0.43	9.50536e-16	Inf Mac	EIF3K
FXYD5	4.9478e-25	0.503515	0.576	0.274	9.52451e-21	Inf Mac	FXYD5
TLR2	2.67666e-45	0.502303	0.525	0.16	5.15258e-41	Inf Mac	TLR2
HIF1A	4.22699e-18	0.499249	0.686	0.413	8.13696e-14	Inf Mac	HIF1A
ERN1	2.21069e-64	0.499197	0.407	0.083	4.25558e-60	Inf Mac	ERN1
FAM107B	4.02604e-19	0.498667	0.712	0.408	7.75013e-15	Inf Mac	FAM107B
MAT2A	8.13664e-34	0.497934	0.517	0.192	1.5663e-29	Inf Mac	MAT2A
NFAT5	3.59968e-55	0.497844	0.445	0.108	6.92939e-51	Inf Mac	NFAT5
GNA15	1.20006e-73	0.497579	0.39	0.069	2.31013e-69	Inf Mac	GNA15
LPXN	4.60621e-65	0.494175	0.373	0.071	8.86696e-61	Inf Mac	LPXN
ZNF385A	9.51276e-91	0.493831	0.419	0.066	1.83121e-86	Inf Mac	ZNF385A
RNF144B	2.94979e-45	0.490431	0.419	0.112	5.67834e-41	Inf Mac	RNF144B
FCGR2A	5.55401e-30	0.490304	0.72	0.33	1.06915e-25	Inf Mac	FCGR2A
GSTP1	3.42708e-19	0.490178	0.771	0.48	6.59712e-15	Inf Mac	GSTP1
TMEM167A	1.11787e-34	0.488481	0.483	0.169	2.1519e-30	Inf Mac	TMEM167A
HIGD2A	1.56121e-30	0.488303	0.581	0.243	3.00532e-26	Inf Mac	HIGD2A
MAFF	1.09571e-34	0.488137	0.47	0.157	2.10923e-30	Inf Mac	MAFF
RPL51	2.25461e-18	0.485622	0.949	0.872	4.34013e-14	Inf Mac	RPL5
B2M	1.91158e-24	0.483965	1	0.999	3.67979e-20	Inf Mac	B2M
RGS10	5.65052e-43	0.483649	0.504	0.157	1.08772e-38	Inf Mac	RGS10
RPL34	1.72118e-21	0.481874	0.979	0.985	3.31328e-17	Inf Mac	RPL34
PTGER2	1.71327e-66	0.481333	0.36	0.065	3.29805e-62	Inf Mac	PTGER2
POU2F2	1.9249e-41	0.480825	0.403	0.111	3.70544e-37	Inf Mac	POU2F2
TNFSF13B	2.80196e-17	0.480059	0.551	0.292	5.39378e-13	Inf Mac	TNFSF13B
EIF4G2	3.34727e-19	0.47971	0.72	0.414	6.44349e-15	Inf Mac	EIF4G2
MALT1	8.36232e-72	0.479543	0.381	0.067	1.60975e-67	Inf Mac	MALT1
ASPH	1.31927e-30	0.477155	0.322	0.093	2.53959e-26	Inf Mac	ASPH
CSTA	3.87875e-20	0.476721	0.788	0.46	7.46659e-16	Inf Mac	CSTA
NAMPT	8.14388e-31	0.475802	0.987	0.613	1.5677e-26	Inf Mac	NAMPT
SNX9	6.98191e-50	0.47483	0.352	0.078	1.34402e-45	Inf Mac	SNX9
EPB41L3	1.29807e-67	0.474673	0.377	0.069	2.49879e-63	Inf Mac	EPB41L3
NFE2L2	2.50911e-26	0.473829	0.775	0.391	4.83004e-22	Inf Mac	NFE2L2
ADAM17	1.19772e-35	0.473005	0.475	0.162	2.30562e-31	Inf Mac	ADAM17
TREM1	6.79292e-33	0.472593	0.619	0.234	1.30764e-28	Inf Mac	TREM1
UBC	2.64215e-09	0.471668	0.945	0.899	5.08613e-05	Inf Mac	UBC
EMILIN2	1.90138e-52	0.471569	0.453	0.117	3.66016e-48	Inf Mac	EMILIN2
ATP1A1	1.31522e-39	0.46886	0.462	0.143	2.53179e-35	Inf Mac	ATP1A1
RNH1	1.52494e-33	0.468252	0.496	0.183	2.9355e-29	Inf Mac	RNH1
PURB	5.736e-34	0.467613	0.458	0.156	1.10418e-29	Inf Mac	PURB
RPS23	4.53458e-22	0.467342	0.983	0.973	8.72907e-18	Inf Mac	RPS23
LDLR	4.51002e-54	0.466921	0.322	0.062	8.68178e-50	Inf Mac	LDLR
RPS15A	7.72909e-17	0.466234	0.983	0.977	1.48785e-12	Inf Mac	RPS15A
SKIL	1.43232e-24	0.465799	0.534	0.229	2.75722e-20	Inf Mac	SKIL
RPS10	1.71085e-16	0.465584	0.975	0.905	3.29339e-12	Inf Mac	RPS10
SH3BP5	1.20575e-33	0.465012	0.542	0.201	2.32108e-29	Inf Mac	SH3BP5
RPL35A	2.64104e-18	0.464755	0.975	0.96	5.084e-14	Inf Mac	RPL35A
LYN	1.74917e-20	0.464162	0.678	0.363	3.36715e-16	Inf Mac	LYN
TMEM176A	2.06969e-41	0.463091	0.373	0.098	3.98416e-37	Inf Mac	TMEM176A
USP12	9.15086e-67	0.463031	0.356	0.063	1.76154e-62	Inf Mac	USP12
PTPN1	1.0867e-36	0.461506	0.39	0.117	2.09189e-32	Inf Mac	PTPN1
RPL32	5.15811e-20	0.460297	0.987	0.977	9.92936e-16	Inf Mac	RPL32
PRKAG2	3.35145e-63	0.459478	0.373	0.072	6.45153e-59	Inf Mac	PRKAG2
LRRFIP1	1.04437e-11	0.459381	0.775	0.56	2.01041e-07	Inf Mac	LRRFIP1
CCR1	2.12154e-31	0.459002	0.343	0.103	4.08396e-27	Inf Mac	CCR1
CXCL16	1.5513e-36	0.458576	0.538	0.185	2.98625e-32	Inf Mac	CXCL16
RPS15	3.35595e-20	0.458102	0.987	0.961	6.4602e-16	Inf Mac	RPS15
RPS4Y11	1.68659e-25	0.457184	0.301	0.095	3.24668e-21	Inf Mac	RPS4Y1
PTPRE	1.03722e-25	0.456951	0.826	0.44	1.99664e-21	Inf Mac	PTPRE
IRF7	3.04386e-54	0.455782	0.339	0.067	5.85942e-50	Inf Mac	IRF7
ETF1	1.04286e-29	0.454515	0.589	0.244	2.00751e-25	Inf Mac	ETF1
RYBP	2.02164e-26	0.454498	0.458	0.176	3.89166e-22	Inf Mac	RYBP
DYNC1H1	3.46395e-29	0.453128	0.466	0.174	6.66809e-25	Inf Mac	DYNC1H1
EAF1	8.96112e-77	0.451464	0.36	0.056	1.72502e-72	Inf Mac	EAF1
IGSF6	5.82357e-24	0.450187	0.589	0.272	1.12104e-19	Inf Mac	IGSF6
SERF2	2.90336e-20	0.450139	0.987	0.947	5.58897e-16	Inf Mac	SERF2
HSPD1	5.53612e-10	0.448485	0.547	0.351	1.0657e-05	Inf Mac	HSPD1
ABCA1	1.21826e-38	0.447488	0.403	0.115	2.34515e-34	Inf Mac	ABCA1
RPS24	5.86221e-18	0.444751	0.97	0.982	1.12847e-13	Inf Mac	RPS24
WDR45B	7.45104e-30	0.444681	0.36	0.117	1.43433e-25	Inf Mac	WDR45B
MYO1G	4.98653e-36	0.443192	0.369	0.107	9.59906e-32	Inf Mac	MYO1G
GSTK1	4.55901e-32	0.443175	0.475	0.172	8.77609e-28	Inf Mac	GSTK1
ZC3H12A	1.01232e-53	0.443079	0.407	0.092	1.94872e-49	Inf Mac	ZC3H12A
RAB20	1.22326e-54	0.441836	0.343	0.069	2.35478e-50	Inf Mac	RAB20
RNF130	1.02191e-25	0.441803	0.674	0.322	1.96718e-21	Inf Mac	RNF130
ALG13	7.34145e-42	0.441708	0.356	0.09	1.41323e-37	Inf Mac	ALG13
SH3BGRL	7.35604e-21	0.441239	0.669	0.363	1.41604e-16	Inf Mac	SH3BGRL
TUBA1A	0.000981807	0.441231	0.479	0.382	1	Inf Mac	TUBA1A
CALHM6	2.45251e-32	0.44036	0.428	0.146	4.72108e-28	Inf Mac	CALHM6
FOSB	3.42731e-22	0.439762	0.805	0.541	6.59757e-18	Inf Mac	FOSB
SRA1	1.03871e-34	0.43808	0.424	0.136	1.99952e-30	Inf Mac	SRA1
IFNGR2	6.2618e-29	0.43683	0.555	0.226	1.2054e-24	Inf Mac	IFNGR2
GPR132	5.44875e-45	0.435399	0.322	0.072	1.04888e-40	Inf Mac	GPR132
ALDH2	1.73221e-36	0.434972	0.466	0.152	3.33451e-32	Inf Mac	ALDH2
ARF6	3.76241e-26	0.434378	0.479	0.192	7.24265e-22	Inf Mac	ARF6
TIPARP	6.9976e-28	0.43393	0.356	0.116	1.34704e-23	Inf Mac	TIPARP
CD37	4.38272e-15	0.433599	0.695	0.428	8.43675e-11	Inf Mac	CD37
RPS27A	2.39534e-18	0.433232	0.992	0.975	4.61104e-14	Inf Mac	RPS27A
ZNF706	7.05187e-29	0.433213	0.462	0.175	1.35749e-24	Inf Mac	ZNF706
LPCAT1	7.17214e-35	0.432427	0.441	0.142	1.38064e-30	Inf Mac	LPCAT1
PLK3	4.49387e-50	0.43083	0.424	0.103	8.6507e-46	Inf Mac	PLK3
GNA13	3.90769e-28	0.430248	0.5	0.194	7.5223e-24	Inf Mac	GNA13
CAST	1.21888e-19	0.429934	0.653	0.342	2.34634e-15	Inf Mac	CAST
ARPC1B	4.13004e-14	0.429054	0.898	0.614	7.95032e-10	Inf Mac	ARPC1B
EEF21	1.57746e-20	0.426698	0.805	0.496	3.03662e-16	Inf Mac	EEF2
FGD4	6.14488e-22	0.425721	0.492	0.215	1.18289e-17	Inf Mac	FGD4
ELL2	1.63367e-20	0.422501	0.568	0.275	3.14482e-16	Inf Mac	ELL2
HCK	1.71703e-24	0.422276	0.508	0.218	3.30529e-20	Inf Mac	HCK
TOP1	1.49639e-26	0.421152	0.568	0.244	2.88056e-22	Inf Mac	TOP1
UBE2D3	3.52875e-19	0.420936	0.852	0.563	6.79284e-15	Inf Mac	UBE2D3
SUB1	1.67388e-19	0.420028	0.797	0.486	3.22222e-15	Inf Mac	SUB1
SNN	1.34351e-42	0.41922	0.386	0.1	2.58627e-38	Inf Mac	SNN
STXBP2	4.26055e-14	0.418513	0.504	0.283	8.20156e-10	Inf Mac	STXBP2
RPL7A1	1.94468e-15	0.417476	0.966	0.932	3.74351e-11	Inf Mac	RPL7A
DDX51	3.65438e-20	0.417279	0.958	0.771	7.03467e-16	Inf Mac	DDX5
SLC2A6	2.39657e-117	0.417034	0.318	0.029	4.6134e-113	Inf Mac	SLC2A6
PABPC1	1.03885e-12	0.415582	0.949	0.816	1.99978e-08	Inf Mac	PABPC1
GBP2	2.30706e-29	0.413866	0.407	0.136	4.44109e-25	Inf Mac	GBP2
DDX18	1.5014e-36	0.41372	0.487	0.161	2.8902e-32	Inf Mac	DDX18
ITGA5	9.70586e-52	0.413525	0.343	0.071	1.86838e-47	Inf Mac	ITGA5
AC005280.2	2.99419e-53	0.412753	0.305	0.055	5.76382e-49	Inf Mac	AC005280.2
HLA-DMB	9.57977e-30	0.412169	0.398	0.133	1.84411e-25	Inf Mac	HLA-DMB
UBXN1	8.29541e-35	0.412091	0.462	0.154	1.59687e-30	Inf Mac	UBXN1
RPS4X1	2.51242e-17	0.411158	0.958	0.935	4.8364e-13	Inf Mac	RPS4X
RPS19	1.13957e-15	0.411078	0.953	0.93	2.19368e-11	Inf Mac	RPS19
NFKB2	3.05336e-47	0.410991	0.432	0.111	5.87772e-43	Inf Mac	NFKB2
MT-ND1	5.95339e-21	0.410768	0.996	0.967	1.14603e-16	Inf Mac	MT-ND1
BASP1	6.61062e-11	0.410082	0.788	0.598	1.27254e-06	Inf Mac	BASP1
CSF2RA	3.78055e-45	0.410006	0.398	0.102	7.27755e-41	Inf Mac	CSF2RA
GLA	9.64838e-31	0.40909	0.314	0.089	1.85731e-26	Inf Mac	GLA
RNF19B	4.97867e-31	0.408811	0.39	0.124	9.58394e-27	Inf Mac	RNF19B
YBX31	9.38612e-10	0.407729	0.648	0.479	1.80683e-05	Inf Mac	YBX3
MAP2K3	1.4049e-17	0.407508	0.619	0.339	2.70443e-13	Inf Mac	MAP2K3
TPT1	6.35209e-21	0.406855	1	1	1.22278e-16	Inf Mac	TPT1
CLEC4E	4.09639e-29	0.406027	0.559	0.22	7.88554e-25	Inf Mac	CLEC4E
ATP5MG	3.1686e-14	0.405508	0.886	0.652	6.09955e-10	Inf Mac	ATP5MG
ASAH1	3.68605e-18	0.405243	0.831	0.499	7.09564e-14	Inf Mac	ASAH1
EFHD2	7.49417e-18	0.404973	0.771	0.445	1.44263e-13	Inf Mac	EFHD2
GRB2	3.8338e-20	0.404929	0.644	0.338	7.38006e-16	Inf Mac	GRB2
SFPQ1	2.51375e-21	0.402998	0.682	0.362	4.83898e-17	Inf Mac	SFPQ
IL10RA	5.52003e-37	0.402402	0.436	0.134	1.06261e-32	Inf Mac	IL10RA
MAP2K1	2.48927e-41	0.402369	0.369	0.096	4.79184e-37	Inf Mac	MAP2K1
RBM3	3.54828e-19	0.400544	0.665	0.361	6.83043e-15	Inf Mac	RBM3
HNMT	9.74325e-39	0.400139	0.419	0.124	1.87557e-34	Inf Mac	HNMT
HLA-DPB11	5.39485e-270	3.47895	0.996	0.222	1.03851e-265	DC	HLA-DPB1
HLA-DRA1	1.25892e-192	3.36721	0.996	0.372	2.42343e-188	DC	HLA-DRA
HLA-DPA11	1.96721e-253	3.27897	0.996	0.242	3.78688e-249	DC	HLA-DPA1
HLA-DRB11	3.50322e-207	3.14461	0.97	0.276	6.7437e-203	DC	HLA-DRB1
CST31	1.12631e-134	3.03548	0.993	0.567	2.16814e-130	DC	CST3
HLA-DQA11	0	2.99945	0.952	0.108	0	DC	HLA-DQA1
CD741	1.06788e-165	2.93141	1	0.483	2.05566e-161	DC	CD74
HLA-DQB11	0	2.91739	0.934	0.14	0	DC	HLA-DQB1
HLA-DQA21	0	2.42502	0.897	0.095	0	DC	HLA-DQA2
GPR1831	2.70055e-162	2.25872	0.734	0.146	5.19855e-158	DC	GPR183
S100A101	1.35034e-122	2.07166	0.959	0.447	2.59941e-118	DC	S100A10
FCER1A	0	2.00609	0.458	0.008	0	DC	FCER1A
CXCL31	4.60272e-40	1.88848	0.45	0.164	8.86023e-36	DC	CXCL3
CCL3L11	1.98881e-47	1.87959	0.417	0.121	3.82846e-43	DC	CCL3L1
CCL4L21	7.09238e-53	1.87492	0.399	0.103	1.36528e-48	DC	CCL4L2
HLA-DMA1	1.92274e-212	1.74182	0.9	0.185	3.70127e-208	DC	HLA-DMA
CPVL1	5.21527e-168	1.74072	0.804	0.178	1.00394e-163	DC	CPVL
AREG1	8.80627e-86	1.72415	0.432	0.082	1.69521e-81	DC	AREG
TMSB101	4.71195e-113	1.67979	1	0.959	9.07049e-109	DC	TMSB10
CLEC10A	7.33693e-247	1.56371	0.627	0.067	1.41236e-242	DC	CLEC10A
RGCC1	3.97005e-79	1.50032	0.723	0.256	7.64234e-75	DC	RGCC
RGS1	1.80344e-154	1.49093	0.609	0.097	3.47162e-150	DC	RGS1
CXCL22	4.71394e-17	1.49077	0.535	0.36	9.07434e-13	DC	CXCL2
RPL102	6.56394e-102	1.40789	1	0.981	1.26356e-97	DC	RPL10
CD1C	0	1.38617	0.421	0.008	0	DC	CD1C
INSIG11	4.76568e-80	1.37908	0.583	0.16	9.17394e-76	DC	INSIG1
LMNA	2.78127e-71	1.36895	0.742	0.31	5.35394e-67	DC	LMNA
CD831	1.81284e-125	1.36242	0.775	0.187	3.48972e-121	DC	CD83
REL1	7.01445e-69	1.2624	0.764	0.322	1.35028e-64	DC	REL
RPS161	5.59961e-90	1.21058	0.996	0.936	1.07792e-85	DC	RPS16
VIM1	6.26614e-54	1.20683	0.996	0.939	1.20623e-49	DC	VIM
ARL4C	3.78511e-158	1.19957	0.565	0.08	7.28635e-154	DC	ARL4C
LGALS21	7.41721e-233	1.18597	0.624	0.065	1.42781e-228	DC	LGALS2
ID21	1.90304e-73	1.18078	0.668	0.23	3.66336e-69	DC	ID2
SGK11	1.89818e-72	1.16191	0.624	0.194	3.65399e-68	DC	SGK1
RPS231	4.99972e-84	1.15882	0.996	0.973	9.62445e-80	DC	RPS23
BIRC31	7.92032e-94	1.15324	0.554	0.124	1.52466e-89	DC	BIRC3
EZR1	2.88777e-96	1.14678	0.642	0.168	5.55896e-92	DC	EZR
MS4A6A1	3.04219e-63	1.14663	0.664	0.24	5.85622e-59	DC	MS4A6A
CCL31	4.12954e-30	1.13248	0.399	0.147	7.94936e-26	DC	CCL3
RPS18	8.64123e-75	1.13135	0.996	0.957	1.66344e-70	DC	RPS18
RPS22	2.52068e-82	1.12283	0.996	0.948	4.85231e-78	DC	RPS2
RPL261	5.45122e-82	1.11834	0.996	0.965	1.04936e-77	DC	RPL26
DBI	6.13065e-73	1.11569	0.823	0.364	1.18015e-68	DC	DBI
DUSP21	6.80582e-84	1.11091	0.576	0.147	1.31012e-79	DC	DUSP2
MALAT11	2.20696e-44	1.1109	0.974	0.996	4.24839e-40	DC	MALAT1
RPS271	3.34911e-80	1.11074	1	0.99	6.44703e-76	DC	RPS27
C15orf481	1.19784e-51	1.10951	0.38	0.094	2.30583e-47	DC	C15orf48
RPL111	4.09199e-87	1.09956	1	0.968	7.87708e-83	DC	RPL11
CRIP11	1.5494e-152	1.09772	0.568	0.085	2.9826e-148	DC	CRIP1
RPL52	4.40601e-77	1.09038	0.974	0.871	8.48158e-73	DC	RPL5
RPS4X2	1.56487e-73	1.06654	0.989	0.934	3.01237e-69	DC	RPS4X
RPL18A1	1.38869e-78	1.05914	0.996	0.92	2.67322e-74	DC	RPL18A
IL1B1	8.77454e-37	1.01735	0.528	0.211	1.6891e-32	DC	IL1B
RGS101	1.96609e-131	1.00842	0.694	0.149	3.78471e-127	DC	RGS10
RPL142	3.76958e-76	1.00464	0.996	0.894	7.25643e-72	DC	RPL14
FCGR2B	1.89389e-126	1.00132	0.528	0.086	3.64573e-122	DC	FCGR2B
PHLDA21	8.18355e-108	0.987085	0.365	0.049	1.57533e-103	DC	PHLDA2
EEF1B21	1.25834e-63	0.976976	0.956	0.611	2.4223e-59	DC	EEF1B2
RPL191	1.10587e-69	0.976769	1	0.964	2.12881e-65	DC	RPL19
RPL181	5.78777e-75	0.974601	0.996	0.902	1.11415e-70	DC	RPL18
RPL292	5.50876e-73	0.974303	0.985	0.899	1.06044e-68	DC	RPL29
NR4A21	2.38469e-66	0.97151	0.679	0.219	4.59052e-62	DC	NR4A2
NLRP31	5.53043e-61	0.965076	0.476	0.127	1.06461e-56	DC	NLRP3
SLC25A61	5.20213e-75	0.933502	0.838	0.358	1.00141e-70	DC	SLC25A6
EMP31	1.20399e-37	0.93146	0.775	0.461	2.31768e-33	DC	EMP3
RPS51	2.01255e-62	0.928387	0.974	0.73	3.87416e-58	DC	RPS5
LGALS11	2.16717e-45	0.92531	0.845	0.532	4.1718e-41	DC	LGALS1
METRNL1	4.64817e-81	0.915088	0.642	0.184	8.94773e-77	DC	METRNL
CTSZ1	9.97303e-80	0.913054	0.823	0.295	1.91981e-75	DC	CTSZ
RPL411	2.33352e-68	0.912672	1	0.996	4.49202e-64	DC	RPL41
YBX11	3.63102e-61	0.908465	0.948	0.607	6.98971e-57	DC	YBX1
C1orf1621	5.44223e-56	0.901107	0.716	0.305	1.04763e-51	DC	C1orf162
RPL82	6.86788e-61	0.898527	0.996	0.931	1.32207e-56	DC	RPL8
RPS3A	1.28873e-63	0.895547	0.993	0.964	2.48081e-59	DC	RPS3A
RPS11	2.18332e-43	0.893053	0.989	0.953	4.2029e-39	DC	RPS11
NR4A11	4.40568e-66	0.891665	0.638	0.204	8.48094e-62	DC	NR4A1
NFKB11	2.24244e-37	0.886658	0.539	0.23	4.31669e-33	DC	NFKB1
EEF1A12	1.39462e-59	0.878432	0.996	0.982	2.68464e-55	DC	EEF1A1
GADD45B1	5.34543e-31	0.870921	0.686	0.412	1.02899e-26	DC	GADD45B
HSPE11	1.67634e-31	0.870629	0.686	0.366	3.22696e-27	DC	HSPE1
RPS151	9.60284e-63	0.865884	1	0.961	1.84855e-58	DC	RPS15
ANXA21	4.84355e-61	0.855854	0.779	0.325	9.32384e-57	DC	ANXA2
FGL21	3.46367e-36	0.85392	0.708	0.328	6.66757e-32	DC	FGL2
HLA-DMB1	7.42661e-131	0.851713	0.642	0.123	1.42962e-126	DC	HLA-DMB
RPL7A2	1.48709e-60	0.851201	0.993	0.931	2.86264e-56	DC	RPL7A
RPS71	3.46598e-60	0.847053	0.996	0.915	6.67201e-56	DC	RPS7
TIMP11	7.96435e-49	0.843323	0.756	0.349	1.53314e-44	DC	TIMP1
RPS241	2.16715e-57	0.843052	0.996	0.981	4.17175e-53	DC	RPS24
RPL23A	6.7926e-52	0.841296	0.993	0.919	1.30758e-47	DC	RPL23A
RPL151	5.81644e-58	0.838689	1	0.924	1.11967e-53	DC	RPL15
RPL321	7.26248e-61	0.830278	0.993	0.977	1.39803e-56	DC	RPL32
C1orf54	2.97552e-160	0.828114	0.402	0.039	5.72788e-156	DC	C1orf54
OTUD11	1.17602e-48	0.817788	0.373	0.099	2.26384e-44	DC	OTUD1
MT-CO11	4.06994e-32	0.816097	0.993	0.976	7.83464e-28	DC	MT-CO1
RPS191	3.38013e-59	0.815736	0.993	0.929	6.50676e-55	DC	RPS19
RPL27A	8.20212e-33	0.815635	0.93	0.901	1.57891e-28	DC	RPL27A
IRF8	1.17559e-65	0.81084	0.38	0.083	2.26301e-61	DC	IRF8
RPS131	2.11575e-53	0.807578	0.993	0.958	4.07283e-49	DC	RPS13
GSTP11	1.12603e-39	0.807542	0.852	0.476	2.16761e-35	DC	GSTP1
CDKN1A2	1.08998e-50	0.805907	0.668	0.279	2.09821e-46	DC	CDKN1A
RPL10A	6.23154e-54	0.799382	0.978	0.757	1.19957e-49	DC	RPL10A
VEGFA1	3.98278e-38	0.797672	0.458	0.168	7.66685e-34	DC	VEGFA
RACK12	1.58779e-54	0.79331	0.974	0.772	3.0565e-50	DC	RACK1
RASGEF1B1	2.17118e-73	0.790204	0.513	0.125	4.17952e-69	DC	RASGEF1B
RPL42	1.67734e-56	0.786928	0.904	0.487	3.22889e-52	DC	RPL4
RPL301	3.28963e-55	0.786322	0.996	0.992	6.33255e-51	DC	RPL30
ZNF3311	1.71394e-66	0.781912	0.443	0.103	3.29934e-62	DC	ZNF331
PTMA	1.04591e-50	0.781731	0.993	0.898	2.01337e-46	DC	PTMA
ATP1B31	8.86789e-67	0.779613	0.638	0.196	1.70707e-62	DC	ATP1B3
CREM1	2.74198e-46	0.777957	0.579	0.208	5.27831e-42	DC	CREM
CD861	3.74664e-94	0.773711	0.498	0.101	7.21228e-90	DC	CD86
RPL33	1.19516e-49	0.76677	0.982	0.827	2.30069e-45	DC	RPL3
RPS15A1	9.05237e-54	0.764931	0.993	0.976	1.74258e-49	DC	RPS15A
SERPINB91	8.05251e-81	0.763374	0.476	0.103	1.55011e-76	DC	SERPINB9
GRASP1	3.36211e-118	0.760967	0.483	0.077	6.47205e-114	DC	GRASP
RPS31	6.95134e-50	0.759319	0.993	0.942	1.33813e-45	DC	RPS3
TMSB4X	1.29846e-37	0.758552	1	0.998	2.49953e-33	DC	TMSB4X
MT-CYB1	3.77678e-37	0.758377	0.982	0.956	7.2703e-33	DC	MT-CYB
CHMP1B1	8.5525e-45	0.756421	0.583	0.223	1.64636e-40	DC	CHMP1B
RPL24	1.89132e-55	0.756341	0.985	0.922	3.64079e-51	DC	RPL24
IER31	4.82568e-11	0.754311	0.627	0.508	9.28944e-07	DC	IER3
RPL36A	3.79492e-50	0.752111	0.959	0.657	7.30523e-46	DC	RPL36A
PIM31	9.31909e-80	0.750456	0.52	0.124	1.79393e-75	DC	PIM3
RNASE6	3.14444e-78	0.747766	0.542	0.136	6.05306e-74	DC	RNASE6
MT-ATP61	6.20362e-34	0.744169	0.989	0.96	1.1942e-29	DC	MT-ATP6
MT-CO21	9.15611e-37	0.73186	0.996	0.993	1.76255e-32	DC	MT-CO2
RPS27A1	2.5268e-53	0.731782	0.996	0.975	4.86409e-49	DC	RPS27A
BHLHE401	6.7297e-87	0.731385	0.428	0.08	1.29547e-82	DC	BHLHE40
PPIA1	2.18028e-45	0.730595	0.904	0.558	4.19703e-41	DC	PPIA
CSTB1	1.82262e-49	0.730459	0.742	0.328	3.50855e-45	DC	CSTB
NAP1L1	2.97357e-45	0.727682	0.804	0.404	5.72411e-41	DC	NAP1L1
CXCL161	3.548e-67	0.7264	0.605	0.181	6.82991e-63	DC	CXCL16
RPS25	3.48998e-55	0.724211	0.993	0.962	6.71821e-51	DC	RPS25
CD521	2.00312e-64	0.721756	0.458	0.11	3.85601e-60	DC	CD52
NR4A31	2.38617e-40	0.717147	0.554	0.209	4.59338e-36	DC	NR4A3
RPS12	1.41092e-49	0.715966	0.996	0.977	2.71602e-45	DC	RPS12
AP1S21	7.68418e-49	0.714956	0.716	0.312	1.4792e-44	DC	AP1S2
RPL23	1.3303e-32	0.709894	0.97	0.914	2.56082e-28	DC	RPL23
RPL13	1.93752e-52	0.70945	1	0.975	3.72972e-48	DC	RPL13
RPS91	5.49257e-51	0.707415	0.989	0.96	1.05732e-46	DC	RPS9
MEF2C	3.40146e-68	0.705615	0.568	0.157	6.54781e-64	DC	MEF2C
CLEC7A1	3.69651e-43	0.704101	0.502	0.175	7.11578e-39	DC	CLEC7A
RPL36	5.40979e-51	0.704095	1	0.931	1.04138e-46	DC	RPL36
RPL35	4.52087e-45	0.702174	0.989	0.844	8.70267e-41	DC	RPL35
RPS101	1.59342e-41	0.698291	0.982	0.904	3.06734e-37	DC	RPS10
SAMHD1	8.11148e-46	0.697532	0.609	0.231	1.56146e-41	DC	SAMHD1
BTF31	2.47728e-48	0.697251	0.937	0.603	4.76877e-44	DC	BTF3
SLC25A51	1.57665e-50	0.694155	0.712	0.307	3.03504e-46	DC	SLC25A5
RPL341	1.65443e-49	0.691877	0.996	0.984	3.18477e-45	DC	RPL34
PRDX11	3.11865e-31	0.691822	0.62	0.301	6.0034e-27	DC	PRDX1
AHNAK1	7.69257e-60	0.686178	0.683	0.242	1.48082e-55	DC	AHNAK
RPS21	6.31308e-47	0.68376	0.989	0.916	1.21527e-42	DC	RPS21
MRC1	6.44066e-68	0.683732	0.45	0.099	1.23983e-63	DC	MRC1
RPL37	4.49141e-46	0.683358	0.996	0.991	8.64597e-42	DC	RPL37
RPL6	5.52146e-48	0.679355	0.996	0.911	1.06288e-43	DC	RPL6
CYCS1	6.02373e-35	0.673234	0.579	0.262	1.15957e-30	DC	CYCS
DUSP5	2.23988e-89	0.670479	0.402	0.068	4.31176e-85	DC	DUSP5
NACA1	4.45745e-44	0.670442	0.974	0.832	8.5806e-40	DC	NACA
CSF2RA1	1.75953e-100	0.669001	0.506	0.097	3.38709e-96	DC	CSF2RA
RPL37A	2.14569e-40	0.66688	0.996	0.97	4.13045e-36	DC	RPL37A
NFKBIA1	4.04184e-28	0.66485	0.845	0.565	7.78054e-24	DC	NFKBIA
CIITA	1.49466e-130	0.664443	0.432	0.056	2.87722e-126	DC	CIITA
RPL22	1.17874e-45	0.661359	0.996	0.877	2.26908e-41	DC	RPL22
AIF11	7.56135e-33	0.660644	0.86	0.567	1.45556e-28	DC	AIF1
NPM11	5.5304e-43	0.659666	0.819	0.443	1.0646e-38	DC	NPM1
MT-ND31	2.08717e-24	0.658477	0.982	0.969	4.0178e-20	DC	MT-ND3
HERPUD1	6.64061e-41	0.657792	0.587	0.228	1.27832e-36	DC	HERPUD1
RPSA	3.63089e-39	0.657748	0.959	0.668	6.98946e-35	DC	RPSA
ATP1B1	1.93536e-93	0.657036	0.424	0.073	3.72556e-89	DC	ATP1B1
MT-ND51	5.96537e-27	0.653137	0.941	0.698	1.14833e-22	DC	MT-ND5
KDM6B1	4.0544e-27	0.646696	0.683	0.358	7.80472e-23	DC	KDM6B
CD441	7.08913e-29	0.644788	0.697	0.388	1.36466e-24	DC	CD44
RPL31	1.94341e-28	0.644359	0.908	0.712	3.74106e-24	DC	RPL31
SELENOK1	5.89189e-23	0.642872	0.675	0.397	1.13419e-18	DC	SELENOK
SEC61B1	1.59657e-21	0.641213	0.723	0.415	3.0734e-17	DC	SEC61B
RPL13A	1.15948e-29	0.639175	0.967	0.961	2.232e-25	DC	RPL13A
HINT1	1.23978e-28	0.639148	0.701	0.417	2.38659e-24	DC	HINT1
ETV31	2.95143e-80	0.63094	0.424	0.084	5.68151e-76	DC	ETV3
STX111	1.92057e-54	0.630377	0.517	0.158	3.6971e-50	DC	STX11
ATP2B11	2.3168e-36	0.626985	0.642	0.282	4.45984e-32	DC	ATP2B1
RPL12	2.76389e-45	0.626058	0.989	0.944	5.32048e-41	DC	RPL12
ZFP361	6.7536e-25	0.625994	0.849	0.646	1.30007e-20	DC	ZFP36
TAGLN2	1.27381e-27	0.625772	0.804	0.496	2.45208e-23	DC	TAGLN2
IER5	6.95806e-33	0.623298	0.487	0.192	1.33943e-28	DC	IER5
HSP90AB11	3.6155e-26	0.62304	0.908	0.776	6.95984e-22	DC	HSP90AB1
CTSH1	2.92115e-60	0.621872	0.546	0.161	5.62321e-56	DC	CTSH
SNX3	1.17932e-22	0.620989	0.734	0.42	2.27019e-18	DC	SNX3
RPL35A1	7.60752e-38	0.620661	0.993	0.959	1.46445e-33	DC	RPL35A
RPL281	2.35219e-42	0.619244	1	0.993	4.52796e-38	DC	RPL28
ABL2	1.42148e-39	0.615741	0.365	0.107	2.73635e-35	DC	ABL2
CCDC88A	9.864e-55	0.61418	0.572	0.189	1.89882e-50	DC	CCDC88A
PPP1R15A1	9.90513e-25	0.610145	0.686	0.396	1.90674e-20	DC	PPP1R15A
RPL21	8.94245e-39	0.602975	0.996	0.976	1.72142e-34	DC	RPL21
PLEKHO1	2.15275e-70	0.594513	0.565	0.151	4.14404e-66	DC	PLEKHO1
ANKRD28	2.51462e-48	0.592442	0.395	0.109	4.84064e-44	DC	ANKRD28
C1QA	1.63174e-30	0.592155	0.395	0.133	3.1411e-26	DC	C1QA
ANXA11	9.44057e-20	0.586671	0.875	0.669	1.81731e-15	DC	ANXA1
PPP1CB1	4.03986e-29	0.580668	0.649	0.332	7.77672e-25	DC	PPP1CB
TNFAIP81	3.77907e-16	0.577904	0.443	0.238	7.2747e-12	DC	TNFAIP8
NPC21	3.04905e-35	0.577066	0.786	0.384	5.86942e-31	DC	NPC2
ATF3	5.96578e-32	0.57676	0.513	0.21	1.14841e-27	DC	ATF3
JUND1	3.01748e-27	0.575012	0.911	0.781	5.80865e-23	DC	JUND
SHTN1	2.43994e-60	0.57239	0.391	0.093	4.69688e-56	DC	SHTN1
IL1R2	4.86487e-25	0.571203	0.446	0.18	9.36488e-21	DC	IL1R2
RPS29	2.14633e-29	0.56711	0.996	0.98	4.13169e-25	DC	RPS29
TNFAIP31	5.69645e-18	0.566838	0.557	0.304	1.09657e-13	DC	TNFAIP3
COX7C	5.67006e-28	0.566059	0.889	0.625	1.09149e-23	DC	COX7C
ARL4A1	4.49382e-47	0.552291	0.402	0.111	8.65061e-43	DC	ARL4A
RPS14	1.81811e-33	0.551584	0.996	0.981	3.49986e-29	DC	RPS14
RPS8	9.21424e-40	0.550556	0.996	0.963	1.77374e-35	DC	RPS8
AC058791.1	8.20211e-153	0.547659	0.369	0.033	1.57891e-148	DC	AC058791.1
EIF3K1	3.18456e-29	0.547625	0.753	0.427	6.13028e-25	DC	EIF3K
VSIG4	5.22743e-49	0.544447	0.339	0.08	1.00628e-44	DC	VSIG4
PHACTR11	8.99445e-32	0.544376	0.59	0.256	1.73143e-27	DC	PHACTR1
RPL17	6.48213e-35	0.543431	0.808	0.423	1.24781e-30	DC	RPL17
FAU1	2.61493e-38	0.542878	0.996	0.988	5.03373e-34	DC	FAU
B4GALT11	9.10372e-45	0.541106	0.506	0.166	1.75247e-40	DC	B4GALT1
RBPJ	1.24531e-31	0.539886	0.624	0.287	2.39723e-27	DC	RBPJ
PPP1R14B	1.87906e-58	0.539536	0.424	0.106	3.61719e-54	DC	PPP1R14B
MARCKSL11	1.20325e-27	0.538457	0.317	0.103	2.31625e-23	DC	MARCKSL1
LDLRAD4	1.38296e-83	0.53742	0.332	0.051	2.66219e-79	DC	LDLRAD4
ANXA51	9.05584e-30	0.536674	0.749	0.417	1.74325e-25	DC	ANXA5
ARF61	1.19245e-45	0.536627	0.542	0.188	2.29547e-41	DC	ARF6
CKS2	1.39443e-31	0.535299	0.354	0.118	2.68429e-27	DC	CKS2
CFP1	4.11134e-19	0.531506	0.45	0.22	7.91433e-15	DC	CFP
PFDN51	7.21578e-30	0.529695	0.93	0.708	1.38904e-25	DC	PFDN5
DPYSL2	1.31017e-44	0.527679	0.472	0.155	2.52207e-40	DC	DPYSL2
RPL38	1.22581e-27	0.526453	0.978	0.939	2.35969e-23	DC	RPL38
RPLP0	2.17558e-31	0.525017	0.937	0.678	4.188e-27	DC	RPLP0
PPA1	2.31006e-24	0.515767	0.351	0.138	4.44687e-20	DC	PPA1
PSME21	6.61001e-34	0.513269	0.476	0.179	1.27243e-29	DC	PSME2
AKAP13	1.6687e-34	0.513127	0.631	0.274	3.21225e-30	DC	AKAP13
ATP1A11	1.02189e-42	0.502351	0.446	0.142	1.96714e-38	DC	ATP1A1
GPX41	1.09551e-21	0.501195	0.686	0.397	2.10885e-17	DC	GPX4
MAT2A1	9.48068e-30	0.498798	0.476	0.192	1.82503e-25	DC	MAT2A
VAMP8	1.17196e-30	0.497007	0.697	0.345	2.25602e-26	DC	VAMP8
RPS6	8.48679e-41	0.494918	0.996	0.936	1.63371e-36	DC	RPS6
HIGD2A1	2.86946e-43	0.49386	0.624	0.24	5.52372e-39	DC	HIGD2A
MT-CO31	2.29795e-19	0.49316	0.989	0.983	4.42356e-15	DC	MT-CO3
AHR1	2.7285e-49	0.492902	0.421	0.114	5.25236e-45	DC	AHR
RNH11	1.21865e-38	0.490581	0.494	0.181	2.3459e-34	DC	RNH1
FCGR2A1	2.10237e-15	0.488313	0.557	0.334	4.04707e-11	DC	FCGR2A
SUB11	1.345e-24	0.484419	0.79	0.485	2.58912e-20	DC	SUB1
EIF4E1	1.00171e-30	0.480728	0.399	0.138	1.92829e-26	DC	EIF4E
CTNNB11	2.45034e-18	0.480464	0.506	0.267	4.7169e-14	DC	CTNNB1
LDHA	4.23711e-21	0.479847	0.62	0.342	8.15645e-17	DC	LDHA
EIF3F	5.05569e-35	0.477585	0.565	0.234	9.73221e-31	DC	EIF3F
RPLP2	2.58551e-27	0.469955	1	0.972	4.97711e-23	DC	RPLP2
FXYD51	2.26306e-28	0.46968	0.583	0.273	4.35639e-24	DC	FXYD5
GNA131	8.24782e-38	0.468769	0.52	0.192	1.58771e-33	DC	GNA13
CD99	1.38793e-29	0.468467	0.561	0.253	2.67177e-25	DC	CD99
PHLDA11	1.74936e-24	0.467819	0.306	0.105	3.36751e-20	DC	PHLDA1
ATP5MC21	2.22078e-22	0.465765	0.815	0.537	4.27501e-18	DC	ATP5MC2
MT-ND41	2.85699e-17	0.465246	0.982	0.967	5.49971e-13	DC	MT-ND4
MAFF1	8.39067e-33	0.464662	0.435	0.156	1.6152e-28	DC	MAFF
TIPARP1	2.67912e-29	0.464066	0.343	0.115	5.1573e-25	DC	TIPARP
NOP53	1.47537e-35	0.463738	0.48	0.179	2.8401e-31	DC	NOP53
FNIP21	2.87111e-45	0.462293	0.351	0.091	5.52688e-41	DC	FNIP2
ICAM11	1.4462e-28	0.462003	0.472	0.188	2.78393e-24	DC	ICAM1
GPAT3	2.17095e-34	0.459524	0.369	0.117	4.17909e-30	DC	GPAT3
UCP2	5.55976e-39	0.452289	0.494	0.172	1.07025e-34	DC	UCP2
PEA15	9.81495e-67	0.449869	0.362	0.071	1.88938e-62	DC	PEA15
NDUFV2	9.63211e-41	0.449331	0.435	0.139	1.85418e-36	DC	NDUFV2
HSPD11	1.62195e-15	0.448822	0.59	0.348	3.12225e-11	DC	HSPD1
FPR3	4.45247e-64	0.448524	0.336	0.063	8.571e-60	DC	FPR3
PTMS	3.45254e-30	0.443711	0.413	0.157	6.64613e-26	DC	PTMS
CALM2	1.00212e-21	0.44365	0.86	0.573	1.92908e-17	DC	CALM2
SMDT1	8.16213e-36	0.44337	0.461	0.167	1.57121e-31	DC	SMDT1
LAP3	1.60331e-41	0.441251	0.399	0.117	3.08636e-37	DC	LAP3
MAP3K81	6.79169e-26	0.440607	0.509	0.224	1.3074e-21	DC	MAP3K8
TGIF11	2.62828e-39	0.437171	0.351	0.099	5.05943e-35	DC	TGIF1
RIPK21	1.12064e-41	0.435746	0.343	0.092	2.15723e-37	DC	RIPK2
ETS21	6.83332e-20	0.435203	0.535	0.271	1.31541e-15	DC	ETS2
IL13RA1	3.38161e-40	0.434399	0.38	0.112	6.50959e-36	DC	IL13RA1
C1QC	1.93965e-20	0.433697	0.325	0.122	3.73383e-16	DC	C1QC
MS4A71	1.75927e-29	0.431957	0.528	0.213	3.38659e-25	DC	MS4A7
LY861	1.35527e-55	0.431694	0.376	0.088	2.60889e-51	DC	LY86
EIF5A	4.98623e-36	0.43137	0.454	0.16	9.5985e-32	DC	EIF5A
THBD1	2.39668e-14	0.429833	0.332	0.155	4.6136e-10	DC	THBD
SPINT2	6.01847e-48	0.429597	0.421	0.118	1.15856e-43	DC	SPINT2
EIF11	1.19419e-19	0.423943	0.996	0.969	2.29881e-15	DC	EIF1
MGAT11	1.14332e-28	0.423158	0.472	0.195	2.2009e-24	DC	MGAT1
RPL9	1.4743e-30	0.422806	0.993	0.953	2.83802e-26	DC	RPL9
HLA-DOA	1.31717e-125	0.422238	0.303	0.027	2.53556e-121	DC	HLA-DOA
EIF4A31	8.85453e-19	0.420222	0.399	0.18	1.7045e-14	DC	EIF4A3
RBM31	4.02541e-24	0.418316	0.686	0.359	7.74892e-20	DC	RBM3
MALT11	1.45405e-49	0.417534	0.31	0.068	2.79905e-45	DC	MALT1
RAB11FIP1	2.72678e-14	0.417389	0.494	0.271	5.24906e-10	DC	RAB11FIP1
RNASET2	8.18767e-24	0.416868	0.731	0.397	1.57613e-19	DC	RNASET2
RASSF4	7.81685e-25	0.415563	0.314	0.111	1.50474e-20	DC	RASSF4
FOSL21	4.10516e-19	0.413575	0.509	0.257	7.90243e-15	DC	FOSL2
VDAC1	6.89211e-51	0.413222	0.446	0.124	1.32673e-46	DC	VDAC1
RALA	1.84671e-48	0.411598	0.317	0.072	3.55492e-44	DC	RALA
APRT	2.80639e-35	0.410608	0.476	0.174	5.4023e-31	DC	APRT
ADA21	4.68213e-36	0.407789	0.413	0.136	9.01309e-32	DC	ADA2
NFE2L21	5.45762e-18	0.407597	0.649	0.394	1.05059e-13	DC	NFE2L2
2022-03-01	2.20676e-40	0.405575	0.351	0.096	4.24801e-36	DC	2022-03-01
ITGAX1	1.37508e-22	0.404868	0.48	0.217	2.64703e-18	DC	ITGAX
GLIPR11	1.10612e-29	0.404243	0.616	0.269	2.12928e-25	DC	GLIPR1
BID1	2.63561e-23	0.403468	0.45	0.197	5.07354e-19	DC	BID
CALHM61	3.13925e-29	0.402222	0.399	0.146	6.04306e-25	DC	CALHM6
DNAJB1	3.21875e-99	3.21852	0.994	0.544	6.19609e-95	PMNc	DNAJB1
HSPA1A	3.99709e-94	3.21254	1	0.856	7.69439e-90	PMNc	HSPA1A
HSPA1B	2.50887e-90	3.02594	0.988	0.562	4.82957e-86	PMNc	HSPA1B
HSPH1	1.11016e-106	2.81608	0.938	0.313	2.13706e-102	PMNc	HSPH1
HSP90AA1	2.61925e-87	2.79098	1	0.946	5.04205e-83	PMNc	HSP90AA1
HSP90AB12	1.08674e-43	1.81752	0.957	0.777	2.09197e-39	PMNc	HSP90AB1
HSPA6	5.38669e-24	1.73804	0.453	0.176	1.03694e-19	PMNc	HSPA6
HSPE12	2.49197e-40	1.64058	0.739	0.37	4.79705e-36	PMNc	HSPE1
HSPD12	3.24344e-30	1.58047	0.665	0.35	6.24362e-26	PMNc	HSPD1
ZFAND2A	1.06651e-74	1.5646	0.571	0.121	2.05302e-70	PMNc	ZFAND2A
UBC1	5.50531e-54	1.55981	0.994	0.898	1.05977e-49	PMNc	UBC
IGKC1	3.77263e-30	1.53518	0.938	0.572	7.26232e-26	PMNc	IGKC
S100A12	1.46196e-43	1.36503	0.944	0.484	2.81428e-39	PMNc	S100A12
CMTM2	8.31701e-57	1.31516	0.807	0.266	1.60103e-52	PMNc	CMTM2
ALOX5AP	2.07201e-37	1.0967	0.938	0.685	3.98861e-33	PMNc	ALOX5AP
IFITM2	1.12415e-35	1.08756	0.994	0.691	2.16399e-31	PMNc	IFITM2
BCL2A11	4.49691e-32	1.05945	0.82	0.44	8.65655e-28	PMNc	BCL2A1
S100A6	2.58952e-28	1.04574	1	0.919	4.98483e-24	PMNc	S100A6
MMP9	3.61245e-37	0.949264	0.652	0.232	6.95397e-33	PMNc	MMP9
S100A41	3.63247e-24	0.942282	0.938	0.725	6.9925e-20	PMNc	S100A4
FOS	1.8477e-26	0.933492	0.975	0.761	3.55682e-22	PMNc	FOS
DNAJB61	1.94917e-15	0.920371	0.565	0.335	3.75215e-11	PMNc	DNAJB6
RGS2	5.42274e-28	0.894748	0.87	0.473	1.04388e-23	PMNc	RGS2
CACYBP	9.74208e-30	0.890398	0.484	0.18	1.87535e-25	PMNc	CACYBP
H3F3A	8.33114e-40	0.88936	1	0.985	1.60375e-35	PMNc	H3F3A
G0S21	7.78712e-22	0.882933	0.758	0.36	1.49902e-17	PMNc	G0S2
FCGR3B	8.45734e-30	0.860995	0.733	0.307	1.62804e-25	PMNc	FCGR3B
EVI2B	1.85696e-28	0.859639	0.839	0.506	3.57465e-24	PMNc	EVI2B
ANP32A	1.824e-27	0.857206	0.826	0.516	3.51121e-23	PMNc	ANP32A
SELL	9.90604e-31	0.854354	0.714	0.31	1.90691e-26	PMNc	SELL
CXCR4	5.70608e-07	0.853849	0.534	0.403	0.0109842	PMNc	CXCR4
SAMSN11	2.15715e-12	0.836586	0.59	0.375	4.15251e-08	PMNc	SAMSN1
LST1	6.46054e-23	0.820532	0.882	0.665	1.24365e-18	PMNc	LST1
S100A11	3.15051e-25	0.820125	0.988	0.891	6.06473e-21	PMNc	S100A11
DNAJA11	2.9967e-14	0.817107	0.727	0.599	5.76864e-10	PMNc	DNAJA1
FPR1	3.05685e-34	0.805245	0.857	0.405	5.88443e-30	PMNc	FPR1
LCP1	7.02697e-27	0.797188	0.932	0.728	1.35269e-22	PMNc	LCP1
S100A8	1.07019e-22	0.770902	1	0.804	2.06011e-18	PMNc	S100A8
UBB1	4.14248e-12	0.759002	0.764	0.713	7.97427e-08	PMNc	UBB
VNN2	1.19941e-24	0.754452	0.584	0.245	2.30887e-20	PMNc	VNN2
NCF1	1.63984e-25	0.743558	0.832	0.497	3.15669e-21	PMNc	NCF1
S100A9	1.09642e-23	0.723701	1	0.823	2.11061e-19	PMNc	S100A9
TXN	1.50258e-17	0.722972	0.839	0.712	2.89247e-13	PMNc	TXN
HLA-C	9.38824e-20	0.702266	0.957	0.876	1.80724e-15	PMNc	HLA-C
QPCT	2.86447e-22	0.696173	0.466	0.187	5.51411e-18	PMNc	QPCT
TXNIP	8.94623e-08	0.693705	0.677	0.578	0.00172215	PMNc	TXNIP
MEGF9	3.01445e-18	0.693474	0.565	0.29	5.80281e-14	PMNc	MEGF9
MME	1.36623e-21	0.68968	0.379	0.127	2.63e-17	PMNc	MME
AC245128.3	1.01012e-12	0.689119	0.615	0.379	1.94449e-08	PMNc	AC245128.3
TRIB1	1.13037e-11	0.669569	0.509	0.3	2.17597e-07	PMNc	TRIB1
MRPL18	5.0559e-14	0.663477	0.329	0.142	9.73261e-10	PMNc	MRPL18
CDA	1.79643e-18	0.661641	0.689	0.387	3.45813e-14	PMNc	CDA
MNDA	5.55037e-18	0.660203	0.944	0.807	1.06845e-13	PMNc	MNDA
CAP1	2.42251e-15	0.651727	0.826	0.676	4.66332e-11	PMNc	CAP1
SMCHD1	4.96457e-12	0.642502	0.602	0.398	9.5568e-08	PMNc	SMCHD1
CSF3R	3.43089e-21	0.625019	0.863	0.567	6.60446e-17	PMNc	CSF3R
DUSP1	8.55063e-14	0.62477	0.851	0.619	1.646e-09	PMNc	DUSP1
CHORDC1	1.2001e-14	0.623809	0.342	0.146	2.3102e-10	PMNc	CHORDC1
DNAJA4	3.776e-14	0.621656	0.304	0.118	7.26879e-10	PMNc	DNAJA4
GMFG	2.7668e-17	0.61382	0.839	0.626	5.32608e-13	PMNc	GMFG
IRS2	3.31238e-06	0.607947	0.435	0.3	0.0637634	PMNc	IRS2
IFRD1	3.71767e-11	0.60656	0.54	0.318	7.15651e-07	PMNc	IFRD1
EGR1	2.87854e-09	0.600312	0.609	0.434	5.54119e-05	PMNc	EGR1
CKLF	2.50174e-19	0.596054	0.714	0.418	4.81585e-15	PMNc	CKLF
ITM2B	9.6511e-14	0.590975	0.932	0.805	1.85784e-09	PMNc	ITM2B
RGL4	7.19097e-12	0.589622	0.497	0.279	1.38426e-07	PMNc	RGL4
USP10	2.11625e-17	0.589237	0.559	0.274	4.07378e-13	PMNc	USP10
NABP1	2.8154e-12	0.587001	0.54	0.313	5.41964e-08	PMNc	NABP1
LSP1	1.37007e-15	0.586492	0.702	0.42	2.63738e-11	PMNc	LSP1
KIAA1551	1.34374e-12	0.584739	0.435	0.221	2.5867e-08	PMNc	KIAA1551
UBE2B	1.53297e-13	0.583726	0.64	0.416	2.95096e-09	PMNc	UBE2B
PHACTR12	3.82395e-07	0.574439	0.422	0.264	0.00736111	PMNc	PHACTR1
LRRK2	6.56461e-12	0.572442	0.478	0.259	1.26369e-07	PMNc	LRRK2
HSPA8	1.0835e-05	0.565175	0.578	0.534	0.208573	PMNc	HSPA8
NUP214	3.33851e-15	0.562884	0.584	0.334	6.42663e-11	PMNc	NUP214
LTB	3.9103e-17	0.559314	0.385	0.15	7.52732e-13	PMNc	LTB
PROK2	1.44645e-16	0.554197	0.429	0.172	2.78442e-12	PMNc	PROK2
CYP4F3	1.79722e-14	0.541755	0.634	0.351	3.45964e-10	PMNc	CYP4F3
LAMTOR4	3.24194e-08	0.54151	0.708	0.601	0.000624074	PMNc	LAMTOR4
MAP1LC3B	3.80038e-09	0.528528	0.553	0.376	7.31574e-05	PMNc	MAP1LC3B
BOD1L1	1.13506e-12	0.52718	0.516	0.291	2.18499e-08	PMNc	BOD1L1
CXCR2	1.03197e-15	0.526072	0.429	0.184	1.98654e-11	PMNc	CXCR2
IER32	1.1366e-08	0.524071	0.696	0.509	0.000218796	PMNc	IER3
IGHG41	2.24045e-08	0.5182	0.429	0.259	0.000431287	PMNc	IGHG4
B2M1	1.08094e-15	0.517111	1	0.999	2.0808e-11	PMNc	B2M
ACTB	1.28069e-21	0.514122	1	0.996	2.46533e-17	PMNc	ACTB
RBP7	2.55339e-17	0.506283	0.391	0.152	4.91528e-13	PMNc	RBP7
HIST1H2AC	1.18856e-14	0.499659	0.373	0.158	2.28798e-10	PMNc	HIST1H2AC
RIPOR2	3.00015e-12	0.496619	0.503	0.265	5.77529e-08	PMNc	RIPOR2
ARPC31	1.35742e-10	0.494931	0.845	0.738	2.61303e-06	PMNc	ARPC3
CKAP4	1.1105e-07	0.493773	0.472	0.302	0.00213772	PMNc	CKAP4
HLA-B	5.87938e-07	0.492589	0.988	0.968	0.0113178	PMNc	HLA-B
YPEL3	5.59423e-13	0.490595	0.584	0.325	1.07689e-08	PMNc	YPEL3
ADD3	6.55265e-13	0.485375	0.429	0.213	1.26138e-08	PMNc	ADD3
TMEM154	7.41603e-15	0.479195	0.565	0.303	1.42759e-10	PMNc	TMEM154
NAMPT1	2.7667e-12	0.471698	0.857	0.619	5.32589e-08	PMNc	NAMPT
PADI4	2.40952e-12	0.465925	0.522	0.267	4.63833e-08	PMNc	PADI4
BRI3	1.00028e-11	0.465789	0.845	0.679	1.92554e-07	PMNc	BRI3
SH3BGRL31	1.49736e-14	0.465534	0.944	0.846	2.88241e-10	PMNc	SH3BGRL3
MXD11	2.44252e-17	0.462812	0.764	0.408	4.70185e-13	PMNc	MXD1
CLEC4E1	1.05925e-06	0.4627	0.373	0.227	0.0203905	PMNc	CLEC4E
LITAF	3.42832e-09	0.455582	0.795	0.624	6.59952e-05	PMNc	LITAF
CD46	4.6504e-08	0.455109	0.478	0.32	0.000895202	PMNc	CD46
MAP3K2	8.52951e-07	0.454062	0.429	0.29	0.0164193	PMNc	MAP3K2
TCP1	1.12103e-08	0.44547	0.323	0.171	0.000215799	PMNc	TCP1
STIP1	1.86373e-15	0.442237	0.317	0.12	3.58768e-11	PMNc	STIP1
TUBA4A	4.32226e-10	0.440116	0.429	0.23	8.32034e-06	PMNc	TUBA4A
GCA	2.3216e-08	0.439173	0.745	0.575	0.000446909	PMNc	GCA
ATP5F1E	6.64948e-11	0.432337	0.988	0.978	1.28002e-06	PMNc	ATP5F1E
BASP11	5.84936e-13	0.432079	0.851	0.599	1.126e-08	PMNc	BASP1
CARD161	3.86848e-09	0.430739	0.528	0.332	7.44683e-05	PMNc	CARD16
BTG11	4.29509e-12	0.426675	0.932	0.806	8.26805e-08	PMNc	BTG1
MAP4K4	6.09801e-10	0.424503	0.379	0.194	1.17387e-05	PMNc	MAP4K4
ARPC2	6.14465e-08	0.423637	0.826	0.78	0.00118285	PMNc	ARPC2
OSM	2.06851e-08	0.422469	0.329	0.166	0.000398188	PMNc	OSM
HMGB2	3.8419e-06	0.422183	0.634	0.507	0.0739565	PMNc	HMGB2
PLEK1	6.21565e-05	0.420742	0.602	0.492	1	PMNc	PLEK
HLA-E	3.83273e-08	0.412713	0.857	0.818	0.000737801	PMNc	HLA-E
SDCBP	1.4471e-09	0.411391	0.832	0.666	2.78567e-05	PMNc	SDCBP
USP15	2.10382e-06	0.404132	0.429	0.288	0.0404985	PMNc	USP15
CELF2	3.77244e-05	0.404025	0.528	0.426	0.726195	PMNc	CELF2
FAM49B	4.59575e-08	0.403623	0.565	0.402	0.000884682	PMNc	FAM49B
BIN2	2.45824e-07	0.400047	0.404	0.249	0.00473211	PMNc	BIN2
FABP4	7.14914e-123	4.66647	0.609	0.177	1.37621e-118	TREM2+ Mac	FABP4
APOE	0	4.17424	0.922	0.078	0	TREM2+ Mac	APOE
APOC1	0	3.75109	0.849	0.047	0	TREM2+ Mac	APOC1
SPP1	4.01067e-148	3.52647	0.458	0.073	7.72055e-144	TREM2+ Mac	SPP1
CTSB	2.75279e-261	3.48443	0.951	0.284	5.29912e-257	TREM2+ Mac	CTSB
FABP5	1.40645e-247	3.18281	0.881	0.226	2.70741e-243	TREM2+ Mac	FABP5
CTSD	4.81961e-181	2.91056	0.954	0.475	9.27775e-177	TREM2+ Mac	CTSD
FTL1	1.52028e-159	2.60299	1	0.998	2.92653e-155	TREM2+ Mac	FTL
HMOX11	4.08764e-148	2.23205	0.739	0.195	7.8687e-144	TREM2+ Mac	HMOX1
CTSL2	3.08828e-199	2.13208	0.855	0.232	5.94494e-195	TREM2+ Mac	CTSL
PSAP1	1.25859e-141	2.00903	0.965	0.604	2.42278e-137	TREM2+ Mac	PSAP
GPNMB	0	1.95266	0.745	0.067	0	TREM2+ Mac	GPNMB
CTSZ2	5.68023e-186	1.92483	0.89	0.286	1.09344e-181	TREM2+ Mac	CTSZ
C1QB	4.46865e-186	1.79947	0.655	0.11	8.60215e-182	TREM2+ Mac	C1QB
TGFBI	3.73878e-122	1.75277	0.606	0.159	7.19716e-118	TREM2+ Mac	TGFBI
LGMN	3.95688e-237	1.75148	0.725	0.11	7.617e-233	TREM2+ Mac	LGMN
PLIN21	1.72755e-228	1.72308	0.759	0.141	3.32554e-224	TREM2+ Mac	PLIN2
CSTB2	5.0742e-135	1.69478	0.841	0.32	9.76784e-131	TREM2+ Mac	CSTB
ACP5	0	1.66637	0.626	0.06	0	TREM2+ Mac	ACP5
LGALS32	1.69416e-88	1.57133	0.817	0.461	3.26127e-84	TREM2+ Mac	LGALS3
CD361	5.22887e-107	1.55749	0.568	0.151	1.00656e-102	TREM2+ Mac	CD36
NPC22	3.63137e-142	1.52848	0.901	0.375	6.99039e-138	TREM2+ Mac	NPC2
CD681	3.14194e-171	1.51364	0.797	0.213	6.04823e-167	TREM2+ Mac	CD68
C1QC1	3.6522e-171	1.50018	0.626	0.107	7.03048e-167	TREM2+ Mac	C1QC
LIPA	1.17072e-220	1.43851	0.568	0.077	2.25364e-216	TREM2+ Mac	LIPA
C1QA1	3.4444e-130	1.38646	0.609	0.12	6.63047e-126	TREM2+ Mac	C1QA
CD163	7.86528e-131	1.35332	0.603	0.136	1.51407e-126	TREM2+ Mac	CD163
CD63	4.10066e-105	1.31385	0.945	0.68	7.89377e-101	TREM2+ Mac	CD63
ANXA22	3.00466e-110	1.30882	0.794	0.32	5.78397e-106	TREM2+ Mac	ANXA2
CALR	1.84909e-117	1.2942	0.771	0.267	3.5595e-113	TREM2+ Mac	CALR
PRDX12	2.44154e-117	1.28436	0.771	0.291	4.69997e-113	TREM2+ Mac	PRDX1
LGALS12	6.59105e-64	1.22644	0.829	0.53	1.26878e-59	TREM2+ Mac	LGALS1
PLD3	2.975e-157	1.15758	0.565	0.103	5.72688e-153	TREM2+ Mac	PLD3
HSPB11	2.94251e-64	1.14564	0.713	0.352	5.66433e-60	TREM2+ Mac	HSPB1
CD9	4.34712e-105	1.13735	0.519	0.132	8.36821e-101	TREM2+ Mac	CD9
FCGR3A	1.15118e-174	1.09889	0.507	0.071	2.21602e-170	TREM2+ Mac	FCGR3A
UCP21	2.97825e-123	1.03943	0.626	0.163	5.73313e-119	TREM2+ Mac	UCP2
HLA-DRA2	1.0798e-78	1.02861	0.849	0.373	2.07862e-74	TREM2+ Mac	HLA-DRA
BLVRB1	9.74944e-94	1.02565	0.699	0.249	1.87677e-89	TREM2+ Mac	BLVRB
YBX12	4.10178e-70	1.00943	0.904	0.606	7.89592e-66	TREM2+ Mac	YBX1
GLUL	4.31093e-49	1.00916	0.838	0.519	8.29854e-45	TREM2+ Mac	GLUL
RGS11	3.51223e-99	0.995211	0.467	0.098	6.76104e-95	TREM2+ Mac	RGS1
CD811	5.85748e-101	0.985412	0.696	0.251	1.12756e-96	TREM2+ Mac	CD81
CD742	3.00066e-69	0.970121	0.89	0.483	5.77626e-65	TREM2+ Mac	CD74
DBI1	1.50768e-67	0.962831	0.739	0.363	2.90228e-63	TREM2+ Mac	DBI
HSPA61	3.50526e-24	0.948969	0.374	0.173	6.74763e-20	TREM2+ Mac	HSPA6
MS4A72	9.5189e-80	0.947209	0.641	0.205	1.83239e-75	TREM2+ Mac	MS4A7
MSR1	2.21426e-169	0.94604	0.507	0.074	4.26245e-165	TREM2+ Mac	MSR1
PLA2G7	4.4036e-302	0.946034	0.446	0.027	8.47692e-298	TREM2+ Mac	PLA2G7
SCARB2	1.32671e-133	0.928542	0.507	0.096	2.55391e-129	TREM2+ Mac	SCARB2
HLA-DPA12	1.92645e-77	0.926009	0.701	0.248	3.70841e-73	TREM2+ Mac	HLA-DPA1
CTSC	3.64732e-50	0.905932	0.609	0.289	7.0211e-46	TREM2+ Mac	CTSC
TREM2	0	0.898581	0.397	0.005	0	TREM2+ Mac	TREM2
MMP19	1.80868e-225	0.893835	0.377	0.027	3.48172e-221	TREM2+ Mac	MMP19
TIMP12	2.32619e-21	0.873948	0.571	0.354	4.47791e-17	TREM2+ Mac	TIMP1
FCGRT	5.81555e-58	0.871879	0.73	0.358	1.11949e-53	TREM2+ Mac	FCGRT
ATP6V1F1	2.70993e-79	0.863109	0.652	0.247	5.21661e-75	TREM2+ Mac	ATP6V1F
CREG1	1.97213e-70	0.862336	0.606	0.232	3.79635e-66	TREM2+ Mac	CREG1
PDK4	7.16387e-51	0.840021	0.38	0.113	1.37905e-46	TREM2+ Mac	PDK4
ANXA52	1.091e-53	0.828147	0.751	0.413	2.10018e-49	TREM2+ Mac	ANXA5
HLA-DPB12	5.57988e-58	0.827778	0.612	0.232	1.07413e-53	TREM2+ Mac	HLA-DPB1
VIM2	3.95545e-46	0.825577	0.983	0.939	7.61424e-42	TREM2+ Mac	VIM
MGST3	7.97115e-59	0.817598	0.559	0.229	1.53445e-54	TREM2+ Mac	MGST3
HLA-DRB12	6.50408e-29	0.792305	0.565	0.287	1.25204e-24	TREM2+ Mac	HLA-DRB1
HSPA81	1.02008e-47	0.786291	0.8	0.523	1.96366e-43	TREM2+ Mac	HSPA8
HSP90B1	5.63889e-37	0.775706	0.614	0.322	1.08549e-32	TREM2+ Mac	HSP90B1
GPX42	1.54613e-40	0.761603	0.667	0.395	2.9763e-36	TREM2+ Mac	GPX4
CAPG	2.37728e-46	0.759319	0.548	0.238	4.57627e-42	TREM2+ Mac	CAPG
HSPA51	1.78479e-41	0.737355	0.504	0.213	3.43572e-37	TREM2+ Mac	HSPA5
DAB2	5.27824e-67	0.733276	0.423	0.107	1.01606e-62	TREM2+ Mac	DAB2
PKM	3.06488e-40	0.729634	0.62	0.337	5.89989e-36	TREM2+ Mac	PKM
TUBA1B1	1.29579e-33	0.719435	0.762	0.505	2.49439e-29	TREM2+ Mac	TUBA1B
TMSB102	3.36464e-50	0.717317	0.997	0.959	6.47694e-46	TREM2+ Mac	TMSB10
CTSH2	2.56424e-72	0.714803	0.516	0.159	4.93617e-68	TREM2+ Mac	CTSH
PDIA3	2.42672e-49	0.706732	0.504	0.203	4.67144e-45	TREM2+ Mac	PDIA3
VAMP81	2.81301e-55	0.704548	0.719	0.341	5.41504e-51	TREM2+ Mac	VAMP8
A2M	1.69902e-41	0.700746	0.409	0.152	3.27061e-37	TREM2+ Mac	A2M
CD84	6.41004e-80	0.668086	0.438	0.11	1.23393e-75	TREM2+ Mac	CD84
HLA-DMA2	1.43972e-44	0.665456	0.504	0.196	2.77146e-40	TREM2+ Mac	HLA-DMA
SDC2	1.3593e-127	0.665037	0.31	0.035	2.61665e-123	TREM2+ Mac	SDC2
CCDC88A1	5.784e-42	0.661478	0.464	0.19	1.11342e-37	TREM2+ Mac	CCDC88A
S100A102	2.42066e-27	0.658301	0.701	0.454	4.65977e-23	TREM2+ Mac	S100A10
CPM	9.01577e-66	0.657322	0.4	0.104	1.73554e-61	TREM2+ Mac	CPM
SLCO2B1	3.34176e-97	0.64911	0.359	0.061	6.4329e-93	TREM2+ Mac	SLCO2B1
BCAP31	2.34562e-58	0.641359	0.554	0.208	4.51532e-54	TREM2+ Mac	BCAP31
HNMT1	1.27373e-73	0.641141	0.441	0.119	2.45193e-69	TREM2+ Mac	HNMT
PDIA6	4.46104e-53	0.639942	0.443	0.151	8.5875e-49	TREM2+ Mac	PDIA6
CD522	3.68011e-43	0.637328	0.359	0.112	7.08421e-39	TREM2+ Mac	CD52
ATP5MC3	1.43694e-37	0.627372	0.577	0.292	2.76612e-33	TREM2+ Mac	ATP5MC3
BAG3	1.24994e-43	0.62503	0.319	0.093	2.40614e-39	TREM2+ Mac	BAG3
MPP1	1.72715e-59	0.619829	0.478	0.157	3.32476e-55	TREM2+ Mac	MPP1
APLP21	2.54493e-28	0.617263	0.638	0.375	4.899e-24	TREM2+ Mac	APLP2
RPS26	2.32859e-40	0.61465	0.991	0.947	4.48254e-36	TREM2+ Mac	RPS2
CLTA	3.96908e-39	0.608583	0.574	0.284	7.64047e-35	TREM2+ Mac	CLTA
SELENOP	1.68168e-14	0.606327	0.368	0.203	3.23724e-10	TREM2+ Mac	SELENOP
TUBA1C1	6.44335e-42	0.603398	0.478	0.191	1.24035e-37	TREM2+ Mac	TUBA1C
AP2S1	5.89661e-42	0.600062	0.606	0.294	1.1351e-37	TREM2+ Mac	AP2S1
MGLL	2.34435e-66	0.599524	0.368	0.089	4.51288e-62	TREM2+ Mac	MGLL
ENO1	2.6587e-29	0.59757	0.696	0.424	5.11801e-25	TREM2+ Mac	ENO1
SLC25A52	1.70569e-37	0.594721	0.606	0.307	3.28346e-33	TREM2+ Mac	SLC25A5
GSTO11	5.61972e-37	0.59339	0.597	0.31	1.0818e-32	TREM2+ Mac	GSTO1
SAMHD11	4.09997e-46	0.586248	0.559	0.23	7.89243e-42	TREM2+ Mac	SAMHD1
CTSA	1.64144e-47	0.585577	0.461	0.172	3.15977e-43	TREM2+ Mac	CTSA
CHCHD10	1.58878e-59	0.584534	0.458	0.142	3.0584e-55	TREM2+ Mac	CHCHD10
GRN	9.05231e-22	0.583621	0.742	0.517	1.74257e-17	TREM2+ Mac	GRN
MS4A4A	3.38646e-73	0.574049	0.443	0.109	6.51893e-69	TREM2+ Mac	MS4A4A
LAMP1	5.91242e-28	0.569959	0.539	0.292	1.13814e-23	TREM2+ Mac	LAMP1
RPS27L	5.02354e-31	0.56962	0.545	0.28	9.67032e-27	TREM2+ Mac	RPS27L
GSTP12	1.6315e-28	0.560173	0.742	0.477	3.14063e-24	TREM2+ Mac	GSTP1
ZNF3312	2.07292e-36	0.560103	0.325	0.105	3.99038e-32	TREM2+ Mac	ZNF331
GNAS	8.98923e-29	0.559293	0.875	0.677	1.73043e-24	TREM2+ Mac	GNAS
ALCAM	3.32078e-43	0.559109	0.313	0.093	6.39251e-39	TREM2+ Mac	ALCAM
FPR31	1.00704e-93	0.553499	0.351	0.06	1.93855e-89	TREM2+ Mac	FPR3
LHFPL2	1.3542e-110	0.551091	0.316	0.042	2.60683e-106	TREM2+ Mac	LHFPL2
DYNLL1	2.6682e-25	0.548641	0.62	0.38	5.13629e-21	TREM2+ Mac	DYNLL1
HLA-DQB12	2.06503e-18	0.544308	0.336	0.159	3.97518e-14	TREM2+ Mac	HLA-DQB1
HEXB	1.25324e-58	0.543036	0.414	0.123	2.41248e-54	TREM2+ Mac	HEXB
IFI6	4.65037e-44	0.542978	0.47	0.171	8.95196e-40	TREM2+ Mac	IFI6
ATOX1	2.47389e-30	0.531113	0.519	0.26	4.76225e-26	TREM2+ Mac	ATOX1
TMBIM6	2.32011e-27	0.528717	0.786	0.602	4.46621e-23	TREM2+ Mac	TMBIM6
LRP1	1.18693e-36	0.520464	0.357	0.127	2.28485e-32	TREM2+ Mac	LRP1
COX6C	4.6394e-28	0.519082	0.641	0.392	8.93084e-24	TREM2+ Mac	COX6C
NDUFB2	1.0276e-30	0.518488	0.571	0.308	1.97813e-26	TREM2+ Mac	NDUFB2
CALM3	3.46085e-30	0.507978	0.528	0.266	6.66214e-26	TREM2+ Mac	CALM3
NPM12	2.08961e-16	0.507961	0.617	0.448	4.02249e-12	TREM2+ Mac	NPM1
P4HB	7.79389e-32	0.505854	0.545	0.267	1.50032e-27	TREM2+ Mac	P4HB
MYDGF	7.45243e-53	0.502678	0.386	0.115	1.43459e-48	TREM2+ Mac	MYDGF
TTYH3	1.4587e-58	0.500343	0.328	0.08	2.80799e-54	TREM2+ Mac	TTYH3
IER51	7.30724e-10	0.496211	0.322	0.196	1.40664e-05	TREM2+ Mac	IER5
HLA-DMB2	1.94785e-35	0.494773	0.359	0.131	3.74962e-31	TREM2+ Mac	HLA-DMB
RAN1	6.39458e-19	0.494579	0.493	0.298	1.23096e-14	TREM2+ Mac	RAN
HSPE13	1.24485e-27	0.494566	0.626	0.366	2.39633e-23	TREM2+ Mac	HSPE1
CCL32	1.48822e-52	0.494308	0.458	0.142	2.86483e-48	TREM2+ Mac	CCL3
TYMP1	3.82038e-20	0.493319	0.658	0.425	7.35424e-16	TREM2+ Mac	TYMP
ADAM9	4.43393e-69	0.491774	0.383	0.092	8.53532e-65	TREM2+ Mac	ADAM9
VSIG41	1.58348e-56	0.491587	0.328	0.078	3.0482e-52	TREM2+ Mac	VSIG4
NPL	4.99078e-54	0.490193	0.394	0.114	9.60726e-50	TREM2+ Mac	NPL
AKR1A1	2.24607e-57	0.485893	0.38	0.106	4.32368e-53	TREM2+ Mac	AKR1A1
FNIP22	2.5884e-42	0.483883	0.31	0.09	4.98268e-38	TREM2+ Mac	FNIP2
LGALS9	9.25592e-49	0.483805	0.403	0.13	1.78177e-44	TREM2+ Mac	LGALS9
MGAT12	2.36361e-37	0.480225	0.47	0.192	4.54995e-33	TREM2+ Mac	MGAT1
PHLDA12	2.41881e-44	0.476502	0.345	0.102	4.65621e-40	TREM2+ Mac	PHLDA1
CPVL2	8.37965e-45	0.475201	0.499	0.186	1.61308e-40	TREM2+ Mac	CPVL
STAB1	6.37211e-30	0.474999	0.328	0.118	1.22663e-25	TREM2+ Mac	STAB1
HSP90AB13	5.74257e-25	0.472786	0.913	0.774	1.10544e-20	TREM2+ Mac	HSP90AB1
MAFB1	1.3948e-50	0.471961	0.533	0.185	2.68498e-46	TREM2+ Mac	MAFB
LAPTM5	1.61338e-18	0.471586	0.864	0.738	3.10575e-14	TREM2+ Mac	LAPTM5
ADAP2	6.28748e-54	0.471299	0.354	0.095	1.21034e-49	TREM2+ Mac	ADAP2
SSR3	2.73783e-27	0.471172	0.467	0.23	5.27033e-23	TREM2+ Mac	SSR3
ASAH11	3.35628e-21	0.467057	0.71	0.5	6.46085e-17	TREM2+ Mac	ASAH1
TMED9	2.63716e-52	0.465849	0.33	0.089	5.07654e-48	TREM2+ Mac	TMED9
SH3BGRL32	8.86725e-11	0.465522	0.887	0.846	1.70695e-06	TREM2+ Mac	SH3BGRL3
RGCC2	3.8845e-07	0.4641	0.365	0.268	0.00747766	TREM2+ Mac	RGCC
IGLC21	0.00795847	0.456821	0.351	0.386	1	TREM2+ Mac	IGLC2
M6PR	8.11831e-37	0.455952	0.455	0.188	1.56277e-32	TREM2+ Mac	M6PR
PPIA2	3.12426e-17	0.455877	0.728	0.563	6.01419e-13	TREM2+ Mac	PPIA
NRP1	2.04055e-58	0.451192	0.322	0.074	3.92805e-54	TREM2+ Mac	NRP1
SGK12	5.46642e-19	0.450804	0.406	0.2	1.05229e-14	TREM2+ Mac	SGK1
CXCL32	5.90894e-38	0.450206	0.446	0.161	1.13747e-33	TREM2+ Mac	CXCL3
TPP1	1.37371e-22	0.450099	0.516	0.299	2.6444e-18	TREM2+ Mac	TPP1
TIMP2	5.56468e-19	0.449632	0.574	0.371	1.0712e-14	TREM2+ Mac	TIMP2
HAVCR2	4.09883e-72	0.448124	0.319	0.064	7.89024e-68	TREM2+ Mac	HAVCR2
ACADVL	1.14704e-27	0.448013	0.322	0.127	2.20806e-23	TREM2+ Mac	ACADVL
LAP31	2.5713e-36	0.444806	0.342	0.117	4.94976e-32	TREM2+ Mac	LAP3
PLTP	4.04499e-43	0.442104	0.316	0.089	7.7866e-39	TREM2+ Mac	PLTP
CANX	1.00308e-22	0.440251	0.51	0.283	1.93093e-18	TREM2+ Mac	CANX
CD4	1.18491e-32	0.438391	0.322	0.113	2.28095e-28	TREM2+ Mac	CD4
NDUFA4	8.36353e-13	0.431675	0.638	0.509	1.60998e-08	TREM2+ Mac	NDUFA4
EIF5A1	1.66297e-26	0.43027	0.374	0.161	3.20121e-22	TREM2+ Mac	EIF5A
CYFIP1	2.01487e-48	0.429533	0.301	0.079	3.87862e-44	TREM2+ Mac	CYFIP1
HLA-DQA12	4.73652e-23	0.42921	0.316	0.129	9.11781e-19	TREM2+ Mac	HLA-DQA1
HSPA1A1	4.35748e-30	0.427091	0.936	0.855	8.38814e-26	TREM2+ Mac	HSPA1A
DPP7	3.91658e-33	0.425717	0.348	0.13	7.53942e-29	TREM2+ Mac	DPP7
BST2	3.21339e-25	0.425363	0.449	0.222	6.18577e-21	TREM2+ Mac	BST2
COX7C1	9.99299e-21	0.42369	0.826	0.625	1.92365e-16	TREM2+ Mac	COX7C
HSP90AA11	5.12476e-29	0.419772	0.988	0.945	9.86516e-25	TREM2+ Mac	HSP90AA1
ATP5F1B	1.03398e-16	0.417458	0.435	0.253	1.99042e-12	TREM2+ Mac	ATP5F1B
PFDN52	3.60955e-21	0.414865	0.849	0.71	6.94838e-17	TREM2+ Mac	PFDN5
UBC2	2.821e-17	0.414305	0.959	0.897	5.43042e-13	TREM2+ Mac	UBC
MFSD1	7.59569e-21	0.411483	0.429	0.228	1.46217e-16	TREM2+ Mac	MFSD1
PPIB	3.40024e-18	0.409704	0.513	0.31	6.54545e-14	TREM2+ Mac	PPIB
CXCL162	9.89701e-29	0.409521	0.429	0.185	1.90517e-24	TREM2+ Mac	CXCL16
RNH12	1.43322e-25	0.408869	0.4	0.183	2.75895e-21	TREM2+ Mac	RNH1
RPS52	1.29e-18	0.407896	0.899	0.731	2.48324e-14	TREM2+ Mac	RPS5
COX5A	6.23229e-23	0.406316	0.478	0.247	1.19972e-18	TREM2+ Mac	COX5A
VDAC11	6.79357e-37	0.403486	0.359	0.124	1.30776e-32	TREM2+ Mac	VDAC1
RGS102	6.76395e-26	0.402359	0.368	0.158	1.30206e-21	TREM2+ Mac	RGS10
ME2	3.6859e-22	0.401574	0.342	0.155	7.09536e-18	TREM2+ Mac	ME2
COMT	4.55597e-29	0.401552	0.359	0.146	8.77024e-25	TREM2+ Mac	COMT
RNASE1	0	4.55031	0.976	0.061	0	Trm Mac	RNASE1
SELENOP1	0	3.81838	0.991	0.14	0	Trm Mac	SELENOP
C1QA2	0	3.31348	0.979	0.067	0	Trm Mac	C1QA
EMP1	0	2.95193	0.829	0.225	0	Trm Mac	EMP1
CCL21	1.75966e-194	2.87005	0.723	0.273	3.38735e-190	Trm Mac	CCL2
LMNA1	0	2.81434	0.944	0.27	0	Trm Mac	LMNA
CCL3L12	7.64427e-300	2.80036	0.588	0.091	1.47152e-295	Trm Mac	CCL3L1
LYVE1	0	2.79838	0.903	0.014	0	Trm Mac	LYVE1
C1QB1	0	2.73648	0.938	0.061	0	Trm Mac	C1QB
JUN	3.32209e-183	2.72817	0.871	0.593	6.39503e-179	Trm Mac	JUN
CCL33	0	2.6113	0.662	0.111	0	Trm Mac	CCL3
CD832	0	2.60529	0.93	0.142	0	Trm Mac	CD83
CCL41	3.60456e-224	2.58527	0.541	0.107	6.93878e-220	Trm Mac	CCL4
FOSB1	1.08414e-307	2.58016	0.98	0.51	2.08697e-303	Trm Mac	FOSB
LGMN1	0	2.56672	0.906	0.068	0	Trm Mac	LGMN
CCL4L22	1.1605e-287	2.5384	0.532	0.076	2.23397e-283	Trm Mac	CCL4L2
KLF4	0	2.46895	0.835	0.198	0	Trm Mac	KLF4
C1QC2	0	2.46007	0.935	0.057	0	Trm Mac	C1QC
CD743	0	2.45308	0.985	0.457	0	Trm Mac	CD74
NR4A22	0	2.42193	0.862	0.179	0	Trm Mac	NR4A2
KLF6	1.47487e-252	2.37712	0.961	0.57	2.83912e-248	Trm Mac	KLF6
F13A1	0	2.36237	0.912	0.053	0	Trm Mac	F13A1
HMOX12	7.26426e-295	2.33675	0.748	0.171	1.39837e-290	Trm Mac	HMOX1
MRC11	0	2.32171	0.906	0.039	0	Trm Mac	MRC1
FOLR2	0	2.29564	0.921	0.037	0	Trm Mac	FOLR2
CXCL33	2.46732e-297	2.2433	0.671	0.129	4.74959e-293	Trm Mac	CXCL3
ATF31	0	2.23947	0.812	0.167	0	Trm Mac	ATF3
CXCL23	2.92217e-184	2.21801	0.782	0.329	5.62519e-180	Trm Mac	CXCL2
MAFB2	0	2.2178	0.889	0.139	0	Trm Mac	MAFB
MAF	0	2.11986	0.829	0.04	0	Trm Mac	MAF
CST32	6.4427e-306	2.11877	0.992	0.544	1.24022e-301	Trm Mac	CST3
GPR1832	0	2.09688	0.805	0.109	0	Trm Mac	GPR183
ANXA12	1.15727e-181	2.07236	0.939	0.652	2.22775e-177	Trm Mac	ANXA1
DAB21	0	2.05643	0.859	0.054	0	Trm Mac	DAB2
MS4A73	0	2.00893	0.9	0.163	0	Trm Mac	MS4A7
SGK13	0	2.00776	0.821	0.154	0	Trm Mac	SGK1
EGR11	7.38972e-188	1.99782	0.841	0.402	1.42252e-183	Trm Mac	EGR1
CCL8	0	1.93931	0.344	0.008	0	Trm Mac	CCL8
MAN1A1	0	1.93008	0.826	0.106	0	Trm Mac	MAN1A1
MS4A4A1	0	1.86037	0.865	0.057	0	Trm Mac	MS4A4A
JUND2	1.77567e-263	1.84504	0.991	0.767	3.41816e-259	Trm Mac	JUND
CTSC1	2.61895e-287	1.84465	0.836	0.255	5.04148e-283	Trm Mac	CTSC
CD1631	0	1.83697	0.917	0.088	0	Trm Mac	CD163
HLA-DRA3	3.13357e-288	1.83574	0.956	0.343	6.03211e-284	Trm Mac	HLA-DRA
CTSL3	1.54368e-270	1.8179	0.783	0.212	2.97158e-266	Trm Mac	CTSL
EIF4E2	8.41019e-260	1.73022	0.577	0.108	1.61896e-255	Trm Mac	EIF4E
STAB11	0	1.72501	0.821	0.065	0	Trm Mac	STAB1
NR4A12	0	1.71548	0.783	0.168	0	Trm Mac	NR4A1
FCGRT1	0	1.67846	0.933	0.324	0	Trm Mac	FCGRT
ACTA1	4.37576e-106	1.6688	0.664	0.297	8.42335e-102	Trm Mac	ACTA1
PLTP1	0	1.66205	0.718	0.043	0	Trm Mac	PLTP
NPC23	0	1.61746	0.947	0.349	0	Trm Mac	NPC2
MS4A6A2	0	1.6087	0.912	0.195	0	Trm Mac	MS4A6A
NEU1	0	1.6058	0.662	0.066	0	Trm Mac	NEU1
THBD2	7.17283e-165	1.57983	0.521	0.129	1.38077e-160	Trm Mac	THBD
ZFP362	6.70736e-190	1.56409	0.964	0.625	1.29117e-185	Trm Mac	ZFP36
RASGEF1B2	0	1.56371	0.791	0.08	0	Trm Mac	RASGEF1B
ABL21	0	1.56173	0.655	0.068	0	Trm Mac	ABL2
HLA-DRB13	7.66697e-302	1.5523	0.905	0.245	1.47589e-297	Trm Mac	HLA-DRB1
FOS1	5.4267e-106	1.54241	0.917	0.752	1.04464e-101	Trm Mac	FOS
CSF1R	0	1.52936	0.765	0.08	0	Trm Mac	CSF1R
PPP1R15A2	1.95758e-242	1.52762	0.894	0.362	3.76833e-238	Trm Mac	PPP1R15A
CXCL81	1.62218e-142	1.51428	0.911	0.491	3.12269e-138	Trm Mac	CXCL8
LILRB5	0	1.50959	0.758	0.01	0	Trm Mac	LILRB5
AHNAK2	0	1.50515	0.844	0.205	0	Trm Mac	AHNAK
PDK41	1.39972e-302	1.49857	0.571	0.084	2.69446e-298	Trm Mac	PDK4
FGL22	1.58055e-162	1.48505	0.78	0.302	3.04257e-158	Trm Mac	FGL2
ZFP36L1	1.89675e-162	1.48003	0.883	0.436	3.65124e-158	Trm Mac	ZFP36L1
FCGR2B1	0	1.46483	0.755	0.042	0	Trm Mac	FCGR2B
CD141	6.50981e-307	1.46454	0.753	0.155	1.25314e-302	Trm Mac	CD14
MYADM	4.15803e-208	1.46055	0.836	0.336	8.0042e-204	Trm Mac	MYADM
RGS12	2.14279e-302	1.45984	0.548	0.075	4.12487e-298	Trm Mac	RGS1
HSPA1A2	1.92127e-144	1.45183	0.971	0.849	3.69844e-140	Trm Mac	HSPA1A
MYL2	3.35763e-136	1.41605	0.618	0.221	6.46344e-132	Trm Mac	MYL2
IER33	2.23875e-111	1.3686	0.842	0.483	4.3096e-107	Trm Mac	IER3
CD682	0	1.33391	0.868	0.182	0	Trm Mac	CD68
GADD45B2	1.26261e-169	1.33099	0.838	0.384	2.43053e-165	Trm Mac	GADD45B
RHOB	4.61049e-173	1.32306	0.682	0.225	8.87519e-169	Trm Mac	RHOB
GPR34	0	1.29961	0.645	0.022	0	Trm Mac	GPR34
CDKN1A3	2.36112e-214	1.29894	0.753	0.251	4.54515e-210	Trm Mac	CDKN1A
TTN	0	1.29838	0.526	0.039	0	Trm Mac	TTN
RGCC3	5.82837e-100	1.27897	0.586	0.244	1.12196e-95	Trm Mac	RGCC
KCTD12	0	1.27499	0.78	0.17	0	Trm Mac	KCTD12
DUSP61	1.44707e-219	1.27295	0.689	0.178	2.7856e-215	Trm Mac	DUSP6
INSIG12	4.18609e-151	1.22256	0.535	0.142	8.05822e-147	Trm Mac	INSIG1
SLC40A1	2.724e-182	1.22005	0.667	0.203	5.24371e-178	Trm Mac	SLC40A1
BLVRB2	3.71926e-268	1.21589	0.811	0.22	7.15958e-264	Trm Mac	BLVRB
ABCA6	0	1.21566	0.62	0.019	0	Trm Mac	ABCA6
DDX52	1.58427e-193	1.21393	0.983	0.758	3.04973e-189	Trm Mac	DDX5
A2M1	0	1.21163	0.715	0.114	0	Trm Mac	A2M
AHR2	0	1.20862	0.668	0.076	0	Trm Mac	AHR
HLA-DMA3	0	1.20666	0.785	0.158	0	Trm Mac	HLA-DMA
NLRP32	2.68997e-285	1.19995	0.603	0.097	5.17819e-281	Trm Mac	NLRP3
CTSZ3	4.58931e-229	1.19461	0.836	0.266	8.83443e-225	Trm Mac	CTSZ
HSPA82	1.82518e-102	1.18516	0.827	0.509	3.51348e-98	Trm Mac	HSPA8
COLEC12	0	1.18343	0.647	0.014	0	Trm Mac	COLEC12
FILIP1L	0	1.16872	0.589	0.039	0	Trm Mac	FILIP1L
HBEGF1	4.90165e-303	1.16242	0.568	0.081	9.43567e-299	Trm Mac	HBEGF
KLF2	2.55392e-84	1.15897	0.715	0.393	4.9163e-80	Trm Mac	KLF2
PMAIP11	8.39675e-239	1.15442	0.52	0.087	1.61637e-234	Trm Mac	PMAIP1
HLA-DPA13	3.43188e-266	1.15294	0.845	0.215	6.60637e-262	Trm Mac	HLA-DPA1
MAMDC2	0	1.15052	0.614	0.009	0	Trm Mac	MAMDC2
WWP1	0	1.14625	0.648	0.044	0	Trm Mac	WWP1
PRNP1	0	1.14005	0.711	0.124	0	Trm Mac	PRNP
SLC25A44	0	1.13713	0.503	0.059	0	Trm Mac	SLC25A44
DDX3X	8.63225e-156	1.13383	0.882	0.445	1.66171e-151	Trm Mac	DDX3X
PMP22	0	1.11749	0.564	0.054	0	Trm Mac	PMP22
VSIG42	0	1.11691	0.629	0.041	0	Trm Mac	VSIG4
MT-ND21	8.68366e-149	1.111	1	0.93	1.6716e-144	Trm Mac	MT-ND2
HSPA62	8.65173e-27	1.10909	0.332	0.168	1.66546e-22	Trm Mac	HSPA6
CPM1	0	1.10441	0.618	0.072	0	Trm Mac	CPM
CKM	6.64695e-74	1.10313	0.539	0.239	1.27954e-69	Trm Mac	CKM
CEBPD	3.30526e-116	1.09864	0.879	0.583	6.36263e-112	Trm Mac	CEBPD
MT-ATP62	4.69238e-160	1.09859	1	0.957	9.03282e-156	Trm Mac	MT-ATP6
TMEM176B1	0	1.09639	0.703	0.111	0	Trm Mac	TMEM176B
TNF1	1.75407e-236	1.08348	0.361	0.037	3.37658e-232	Trm Mac	TNF
TRA2B	8.19604e-158	1.07974	0.72	0.252	1.57774e-153	Trm Mac	TRA2B
EGR2	0	1.0766	0.418	0.026	0	Trm Mac	EGR2
TGFBI1	0	1.07601	0.776	0.125	0	Trm Mac	TGFBI
TFRC1	2.76918e-153	1.07442	0.508	0.125	5.33068e-149	Trm Mac	TFRC
KDM6B2	7.08718e-144	1.07415	0.794	0.331	1.36428e-139	Trm Mac	KDM6B
MALAT12	2.74331e-115	1.06792	0.994	0.995	5.28087e-111	Trm Mac	MALAT1
HSP90AB14	4.41622e-141	1.0641	0.953	0.765	8.50123e-137	Trm Mac	HSP90AB1
IQGAP2	1.04577e-256	1.06008	0.714	0.172	2.01311e-252	Trm Mac	IQGAP2
BRD2	1.40197e-264	1.0578	0.632	0.123	2.6988e-260	Trm Mac	BRD2
FTL2	1.18086e-153	1.05533	1	0.998	2.27315e-149	Trm Mac	FTL
EMP32	1.73943e-88	1.05099	0.777	0.444	3.34841e-84	Trm Mac	EMP3
MEF2C1	6.11876e-289	1.0499	0.671	0.127	1.17786e-284	Trm Mac	MEF2C
JUNB	4.36608e-97	1.04934	0.92	0.691	8.40471e-93	Trm Mac	JUNB
AC020916.1	5.95073e-223	1.04904	0.609	0.13	1.14552e-218	Trm Mac	AC020916.1
AKAP131	3.1548e-192	1.04901	0.758	0.244	6.07298e-188	Trm Mac	AKAP13
RBPJ1	4.09967e-203	1.04126	0.776	0.255	7.89186e-199	Trm Mac	RBPJ
ICAM12	1.67665e-212	1.0404	0.656	0.156	3.22756e-208	Trm Mac	ICAM1
UBB2	3.8253e-121	1.03999	0.939	0.694	7.3637e-117	Trm Mac	UBB
TNNT1	7.4599e-106	1.03775	0.498	0.158	1.43603e-101	Trm Mac	TNNT1
MT-CYB2	3.07815e-157	1.03283	1	0.952	5.92544e-153	Trm Mac	MT-CYB
IER52	9.89323e-135	1.03091	0.567	0.169	1.90445e-130	Trm Mac	IER5
PLD31	0	1.02618	0.627	0.077	0	Trm Mac	PLD3
LTC4S	0	1.01308	0.594	0.042	0	Trm Mac	LTC4S
HLA-DPB13	1.60274e-266	1.00919	0.821	0.197	3.08528e-262	Trm Mac	HLA-DPB1
MT-ND52	1.59245e-138	0.999752	0.973	0.682	3.06547e-134	Trm Mac	MT-ND5
MFSD11	5.6298e-248	0.99914	0.736	0.192	1.08374e-243	Trm Mac	MFSD1
DNAJA12	6.27607e-108	0.999131	0.88	0.577	1.20814e-103	Trm Mac	DNAJA1
TNFAIP21	7.02319e-200	0.998471	0.717	0.205	1.35196e-195	Trm Mac	TNFAIP2
TNNC1	1.46309e-107	0.998209	0.476	0.149	2.81645e-103	Trm Mac	TNNC1
MTSS1	0	0.992338	0.621	0.039	0	Trm Mac	MTSS1
CD991	1.65491e-220	0.991168	0.75	0.22	3.18571e-216	Trm Mac	CD99
CTSB1	2.28076e-283	0.988565	0.892	0.261	4.39047e-279	Trm Mac	CTSB
NRP11	0	0.986737	0.609	0.038	0	Trm Mac	NRP1
MPEG11	5.16552e-284	0.986181	0.735	0.15	9.94362e-280	Trm Mac	MPEG1
PHLDA13	7.47222e-113	0.985925	0.374	0.089	1.4384e-108	Trm Mac	PHLDA1
P2RY14	0	0.980629	0.523	0.016	0	Trm Mac	P2RY14
MT-CO12	3.11006e-127	0.980502	1	0.975	5.98686e-123	Trm Mac	MT-CO1
NFKB12	6.90648e-90	0.98011	0.539	0.214	1.3295e-85	Trm Mac	NFKB1
DBI2	3.00144e-96	0.973214	0.702	0.351	5.77777e-92	Trm Mac	DBI
TSC22D3	6.0353e-132	0.972423	0.811	0.357	1.1618e-127	Trm Mac	TSC22D3
MIDN	2.08028e-112	0.967965	0.75	0.355	4.00453e-108	Trm Mac	MIDN
SFPQ2	6.8807e-167	0.967037	0.797	0.334	1.32454e-162	Trm Mac	SFPQ
TUBA1C2	3.91238e-171	0.965219	0.608	0.167	7.53133e-167	Trm Mac	TUBA1C
CITED2	1.99194e-107	0.963476	0.536	0.184	3.83449e-103	Trm Mac	CITED2
SLCO2B11	0	0.962721	0.585	0.029	0	Trm Mac	SLCO2B1
MT-ND42	5.4033e-124	0.956525	1	0.964	1.04013e-119	Trm Mac	MT-ND4
NRP2	0	0.955713	0.533	0.04	0	Trm Mac	NRP2
DYNC1H11	2.91808e-176	0.954415	0.574	0.148	5.6173e-172	Trm Mac	DYNC1H1
ZFP36L2	5.0299e-66	0.952434	0.759	0.484	9.68256e-62	Trm Mac	ZFP36L2
XIST	2.85198e-117	0.947824	0.665	0.275	5.49006e-113	Trm Mac	XIST
HSPA1B1	6.64793e-99	0.946158	0.848	0.545	1.27973e-94	Trm Mac	HSPA1B
FRMD4B	1.00411e-291	0.944012	0.705	0.133	1.93291e-287	Trm Mac	FRMD4B
ARL6IP1	1.86042e-203	0.943851	0.697	0.191	3.58131e-199	Trm Mac	ARL6IP1
AMD1	4.71561e-217	0.943684	0.709	0.189	9.07755e-213	Trm Mac	AMD1
ID22	8.17408e-129	0.940413	0.623	0.211	1.57351e-124	Trm Mac	ID2
REL2	3.26434e-146	0.938938	0.779	0.298	6.28385e-142	Trm Mac	REL
MSR11	0	0.936724	0.555	0.051	0	Trm Mac	MSR1
NFKBIA2	1.62763e-129	0.929877	0.933	0.543	3.13319e-125	Trm Mac	NFKBIA
MAT2A2	5.11427e-174	0.919565	0.612	0.165	9.84498e-170	Trm Mac	MAT2A
SERTAD1	1.07783e-206	0.919263	0.618	0.148	2.07483e-202	Trm Mac	SERTAD1
HNRNPU1	1.78397e-96	0.917317	0.826	0.468	3.43414e-92	Trm Mac	HNRNPU
ADAP21	0	0.913429	0.573	0.064	0	Trm Mac	ADAP2
ATF4	1.18322e-187	0.913014	0.726	0.222	2.2777e-183	Trm Mac	ATF4
S100A103	1.5527e-67	0.908531	0.752	0.438	2.98894e-63	Trm Mac	S100A10
NFKBIZ1	2.82184e-108	0.907745	0.694	0.278	5.43204e-104	Trm Mac	NFKBIZ
SQSTM11	1.4435e-128	0.90728	0.802	0.364	2.77874e-124	Trm Mac	SQSTM1
MCL1	5.89659e-108	0.902647	0.929	0.557	1.13509e-103	Trm Mac	MCL1
YBX13	5.64963e-124	0.896289	0.921	0.592	1.08755e-119	Trm Mac	YBX1
SH2B3	0	0.894483	0.612	0.09	0	Trm Mac	SH2B3
ARHGAP18	0	0.891206	0.62	0.09	0	Trm Mac	ARHGAP18
ZFHX3	0	0.88708	0.586	0.065	0	Trm Mac	ZFHX3
PSAP2	1.46725e-133	0.88517	0.939	0.591	2.82446e-129	Trm Mac	PSAP
CFD	4.02116e-148	0.881277	0.889	0.412	7.74074e-144	Trm Mac	CFD
ARL4C1	1.55054e-244	0.88106	0.464	0.064	2.98478e-240	Trm Mac	ARL4C
GPNMB1	1.91844e-254	0.875839	0.474	0.062	3.693e-250	Trm Mac	GPNMB
FAM133B	6.76111e-158	0.862816	0.641	0.194	1.30151e-153	Trm Mac	FAM133B
ATP1B11	0	0.860683	0.532	0.045	0	Trm Mac	ATP1B1
FCGR2A2	5.74809e-155	0.857655	0.8	0.301	1.10651e-150	Trm Mac	FCGR2A
TUBB4B	1.93389e-124	0.857629	0.67	0.262	3.72275e-120	Trm Mac	TUBB4B
FUS	1.25156e-126	0.854657	0.777	0.345	2.40926e-122	Trm Mac	FUS
HERPUD11	8.66501e-127	0.851941	0.614	0.207	1.66801e-122	Trm Mac	HERPUD1
EIF12	2.83503e-122	0.850831	0.998	0.967	5.45742e-118	Trm Mac	EIF1
SRSF7	3.69498e-114	0.849857	0.567	0.195	7.11284e-110	Trm Mac	SRSF7
MB	1.66253e-50	0.8465	0.456	0.211	3.20038e-46	Trm Mac	MB
RGL1	0	0.846155	0.533	0.029	0	Trm Mac	RGL1
SPRED1	0	0.835249	0.521	0.024	0	Trm Mac	SPRED1
DNAJB11	5.87734e-101	0.834272	0.864	0.526	1.13139e-96	Trm Mac	DNAJB1
DUSP51	1.32468e-278	0.832481	0.438	0.048	2.55001e-274	Trm Mac	DUSP5
CALM21	2.47775e-116	0.831917	0.908	0.553	4.76967e-112	Trm Mac	CALM2
EIF5	2.28936e-129	0.827097	0.747	0.31	4.40702e-125	Trm Mac	EIF5
ANXA53	6.13495e-124	0.824801	0.832	0.392	1.18098e-119	Trm Mac	ANXA5
CD41	0	0.821876	0.573	0.081	0	Trm Mac	CD4
CREG11	1.44814e-163	0.820057	0.674	0.21	2.78767e-159	Trm Mac	CREG1
EIF4A32	1.05954e-144	0.819767	0.561	0.154	2.03961e-140	Trm Mac	EIF4A3
HLA-DQB13	5.4872e-201	0.818604	0.6	0.128	1.05629e-196	Trm Mac	HLA-DQB1
CD841	0	0.817334	0.588	0.083	0	Trm Mac	CD84
CD209	0	0.815977	0.471	0.005	0	Trm Mac	CD209
CXCL163	2.57231e-202	0.814465	0.642	0.156	4.9517e-198	Trm Mac	CXCL16
TNFAIP32	1.01398e-76	0.812267	0.644	0.283	1.95191e-72	Trm Mac	TNFAIP3
B4GALT12	1.25631e-149	0.809353	0.547	0.144	2.41839e-145	Trm Mac	B4GALT1
KLF10	9.80184e-171	0.807442	0.532	0.126	1.88685e-166	Trm Mac	KLF10
HNRNPA2B11	7.67569e-104	0.805662	0.948	0.692	1.47757e-99	Trm Mac	HNRNPA2B1
ABCA11	8.55779e-272	0.803587	0.555	0.084	1.64737e-267	Trm Mac	ABCA1
IGF1	0	0.803063	0.477	0.024	0	Trm Mac	IGF1
INTS6	7.6965e-142	0.799917	0.523	0.137	1.48158e-137	Trm Mac	INTS6
CD362	7.21284e-155	0.794448	0.544	0.135	1.38847e-150	Trm Mac	CD36
SCN9A	0	0.790405	0.464	0.018	0	Trm Mac	SCN9A
ATP1B32	1.30101e-119	0.785708	0.567	0.179	2.50444e-115	Trm Mac	ATP1B3
HSP90AA12	9.09556e-108	0.7848	0.991	0.943	1.7509e-103	Trm Mac	HSP90AA1
MT-CO32	1.86351e-106	0.78242	1	0.982	3.58725e-102	Trm Mac	MT-CO3
SRSF3	4.74915e-91	0.773388	0.767	0.396	9.14211e-87	Trm Mac	SRSF3
YBX32	1.22735e-68	0.772711	0.735	0.461	2.36265e-64	Trm Mac	YBX3
SNX2	1.87056e-220	0.76989	0.595	0.128	3.60083e-216	Trm Mac	SNX2
PELI1	9.87003e-148	0.767346	0.562	0.152	1.89998e-143	Trm Mac	PELI1
B3GNT5	5.15614e-139	0.764615	0.503	0.131	9.92557e-135	Trm Mac	B3GNT5
BCAT1	0	0.764455	0.524	0.051	0	Trm Mac	BCAT1
SIGLEC1	0	0.759705	0.483	0.018	0	Trm Mac	SIGLEC1
UBC3	8.51525e-74	0.758984	0.989	0.892	1.63919e-69	Trm Mac	UBC
ITSN1	0	0.757636	0.48	0.018	0	Trm Mac	ITSN1
EIF4A1	2.68694e-172	0.750653	0.645	0.183	5.17236e-168	Trm Mac	EIF4A1
WSB1	4.70059e-88	0.748397	0.794	0.449	9.04863e-84	Trm Mac	WSB1
JMJD1C1	5.30861e-110	0.747048	0.73	0.294	1.02191e-105	Trm Mac	JMJD1C
NUFIP2	9.46251e-127	0.744516	0.539	0.162	1.82153e-122	Trm Mac	NUFIP2
SNX6	2.43162e-151	0.743999	0.648	0.202	4.68087e-147	Trm Mac	SNX6
GNAS1	2.2522e-98	0.743701	0.915	0.665	4.33548e-94	Trm Mac	GNAS
ARHGAP5	8.98625e-306	0.743042	0.468	0.05	1.72985e-301	Trm Mac	ARHGAP5
EIF4A2	1.46504e-138	0.736874	0.68	0.234	2.82021e-134	Trm Mac	EIF4A2
GYPC	1.43323e-134	0.733947	0.632	0.207	2.75896e-130	Trm Mac	GYPC
METRNL2	1.56211e-167	0.732112	0.621	0.161	3.00706e-163	Trm Mac	METRNL
MIR22HG1	2.07919e-141	0.73055	0.492	0.121	4.00244e-137	Trm Mac	MIR22HG
RTN4	5.77841e-102	0.729496	0.876	0.489	1.11234e-97	Trm Mac	RTN4
SEMA4A	2.39874e-137	0.727844	0.485	0.127	4.61758e-133	Trm Mac	SEMA4A
ARRDC3	5.33521e-144	0.72467	0.453	0.103	1.02703e-139	Trm Mac	ARRDC3
ARL4A2	1.97172e-220	0.72446	0.509	0.087	3.79556e-216	Trm Mac	ARL4A
HLA-DMB3	1.88402e-201	0.724047	0.533	0.105	3.62674e-197	Trm Mac	HLA-DMB
PLEKHO11	4.29848e-179	0.723381	0.556	0.13	8.27457e-175	Trm Mac	PLEKHO1
EGFL7	0	0.722726	0.473	0.026	0	Trm Mac	EGFL7
GAS6	0	0.722314	0.467	0.043	0	Trm Mac	GAS6
ZEB21	9.22578e-124	0.717256	0.759	0.291	1.77596e-119	Trm Mac	ZEB2
VEGFA2	1.53037e-77	0.713995	0.444	0.154	2.94596e-73	Trm Mac	VEGFA
IER2	3.16343e-40	0.713285	0.77	0.561	6.08961e-36	Trm Mac	IER2
MAFF2	2.96767e-107	0.711822	0.471	0.139	5.71277e-103	Trm Mac	MAFF
PNP2	1.27645e-98	0.711693	0.435	0.131	2.45717e-94	Trm Mac	PNP
HPGDS	0	0.707482	0.427	0.009	0	Trm Mac	HPGDS
BTG2	1.10203e-62	0.703255	0.673	0.346	2.1214e-58	Trm Mac	BTG2
DYNLL11	2.01086e-79	0.702922	0.694	0.364	3.8709e-75	Trm Mac	DYNLL1
GLUD1	2.01882e-228	0.70222	0.488	0.079	3.88622e-224	Trm Mac	GLUD1
HSPB12	1.0455e-54	0.700494	0.617	0.345	2.01259e-50	Trm Mac	HSPB1
TMEM176A1	1.55395e-262	0.697821	0.503	0.071	2.99134e-258	Trm Mac	TMEM176A
CEBPB1	6.23598e-69	0.695098	0.876	0.558	1.20043e-64	Trm Mac	CEBPB
ETS22	5.3485e-94	0.69401	0.632	0.248	1.02959e-89	Trm Mac	ETS2
PLXND1	2.20372e-279	0.689196	0.448	0.051	4.24216e-275	Trm Mac	PLXND1
PRDX13	1.37698e-86	0.688761	0.636	0.282	2.65068e-82	Trm Mac	PRDX1
AFF4	7.70393e-195	0.686877	0.541	0.113	1.48301e-190	Trm Mac	AFF4
AP2A2	8.80235e-298	0.686586	0.482	0.055	1.69445e-293	Trm Mac	AP2A2
MGAT13	2.29717e-151	0.685459	0.595	0.169	4.42205e-147	Trm Mac	MGAT1
CLEC10A1	0	0.685255	0.492	0.049	0	Trm Mac	CLEC10A
GRASP2	3.27848e-230	0.68472	0.439	0.059	6.31107e-226	Trm Mac	GRASP
PLIN22	2.1353e-100	0.68428	0.468	0.141	4.11046e-96	Trm Mac	PLIN2
HLA-DQA13	1.94068e-169	0.681952	0.503	0.104	3.73581e-165	Trm Mac	HLA-DQA1
HEXIM1	1.70044e-259	0.679292	0.433	0.05	3.27335e-255	Trm Mac	HEXIM1
ANKRD281	1.39122e-118	0.678676	0.392	0.094	2.6781e-114	Trm Mac	ANKRD28
PER1	1.26774e-229	0.677486	0.482	0.074	2.44041e-225	Trm Mac	PER1
ELF1	1.48881e-85	0.672097	0.715	0.332	2.86596e-81	Trm Mac	ELF1
MT-ND11	8.67444e-103	0.670616	1	0.965	1.66983e-98	Trm Mac	MT-ND1
MT-ND32	1.32255e-73	0.669608	1	0.966	2.54592e-69	Trm Mac	MT-ND3
APLP22	8.51325e-108	0.668427	0.797	0.349	1.6388e-103	Trm Mac	APLP2
NEAT11	2.14543e-69	0.666978	0.986	0.865	4.12996e-65	Trm Mac	NEAT1
CYB5D1	1.43314e-218	0.666242	0.408	0.055	2.75879e-214	Trm Mac	CYB5D1
TCAP	5.36986e-58	0.665954	0.333	0.116	1.0337e-53	Trm Mac	TCAP
CREM2	1.84335e-83	0.665597	0.529	0.193	3.54845e-79	Trm Mac	CREM
CA3	2.89199e-74	0.66435	0.309	0.086	5.56707e-70	Trm Mac	CA3
FXYD6	0	0.664165	0.415	0.024	0	Trm Mac	FXYD6
FPR32	1.20845e-301	0.662905	0.432	0.04	2.32627e-297	Trm Mac	FPR3
DES	1.52215e-53	0.661632	0.339	0.125	2.93015e-49	Trm Mac	DES
ME1	0	0.657157	0.444	0.012	0	Trm Mac	ME1
LRP11	2.6702e-174	0.656773	0.497	0.105	5.14014e-170	Trm Mac	LRP1
ADAM171	1.43313e-159	0.655733	0.548	0.137	2.75878e-155	Trm Mac	ADAM17
TPM21	1.41281e-45	0.654895	0.414	0.19	2.71966e-41	Trm Mac	TPM2
NFKBID	2.95789e-162	0.653789	0.474	0.101	5.69393e-158	Trm Mac	NFKBID
ANKRD12	6.24511e-111	0.65341	0.658	0.249	1.20218e-106	Trm Mac	ANKRD12
EZR2	6.59332e-101	0.647298	0.492	0.156	1.26921e-96	Trm Mac	EZR
PPP1R15B1	1.19282e-130	0.646017	0.548	0.156	2.29617e-126	Trm Mac	PPP1R15B
RNF1301	2.72457e-98	0.642779	0.702	0.299	5.24479e-94	Trm Mac	RNF130
RAPH1	0	0.642559	0.426	0.024	0	Trm Mac	RAPH1
PCF11	3.09662e-145	0.640654	0.515	0.13	5.96099e-141	Trm Mac	PCF11
WLS	0	0.640559	0.462	0.04	0	Trm Mac	WLS
CXCL12	6.83129e-226	0.639167	0.421	0.055	1.31502e-221	Trm Mac	CXCL12
TPT11	1.12455e-97	0.637144	1	1	2.16475e-93	Trm Mac	TPT1
TAGLN21	4.36389e-75	0.636963	0.812	0.479	8.40048e-71	Trm Mac	TAGLN2
OTUD12	8.892e-105	0.636377	0.361	0.085	1.71171e-100	Trm Mac	OTUD1
RGS103	1.22687e-152	0.634384	0.532	0.134	2.36173e-148	Trm Mac	RGS10
VAPA	3.54346e-90	0.632006	0.753	0.361	6.82116e-86	Trm Mac	VAPA
CCDC88A2	1.02963e-116	0.629718	0.541	0.171	1.98204e-112	Trm Mac	CCDC88A
ZFAND51	3.52495e-74	0.629263	0.673	0.319	6.78553e-70	Trm Mac	ZFAND5
LAMP11	1.51076e-106	0.629005	0.679	0.269	2.90821e-102	Trm Mac	LAMP1
PAPSS2	2.33866e-216	0.624611	0.373	0.045	4.50192e-212	Trm Mac	PAPSS2
SRSF51	1.48176e-89	0.623955	0.783	0.373	2.85239e-85	Trm Mac	SRSF5
SPATS2L	4.78237e-293	0.6185	0.421	0.04	9.20606e-289	Trm Mac	SPATS2L
PDGFC	0	0.617386	0.4	0.015	0	Trm Mac	PDGFC
GLS	1.58788e-145	0.616995	0.467	0.109	3.05666e-141	Trm Mac	GLS
C3orf58	9.16016e-175	0.616854	0.356	0.053	1.76333e-170	Trm Mac	C3orf58
YME1L1	4.6016e-87	0.610617	0.535	0.199	8.85808e-83	Trm Mac	YME1L1
SLC9A9	0	0.608354	0.427	0.029	0	Trm Mac	SLC9A9
TACC1	1.99174e-101	0.603857	0.594	0.216	3.83411e-97	Trm Mac	TACC1
SNX91	1.7774e-241	0.600974	0.432	0.055	3.4215e-237	Trm Mac	SNX9
IL6ST	2.12131e-225	0.597529	0.447	0.063	4.08353e-221	Trm Mac	IL6ST
CTNNB12	6.44463e-90	0.59729	0.617	0.245	1.24059e-85	Trm Mac	CTNNB1
NFE2L22	2.98474e-67	0.594689	0.732	0.373	5.74562e-63	Trm Mac	NFE2L2
C3AR1	7.47661e-139	0.585429	0.518	0.135	1.43925e-134	Trm Mac	C3AR1
ATP1A12	4.92868e-127	0.585381	0.474	0.124	9.4877e-123	Trm Mac	ATP1A1
RNASE61	3.4163e-167	0.584802	0.523	0.116	6.57638e-163	Trm Mac	RNASE6
KLF9	3.42551e-176	0.584087	0.359	0.053	6.59412e-172	Trm Mac	KLF9
TSPAN4	7.95194e-203	0.580572	0.395	0.055	1.53075e-198	Trm Mac	TSPAN4
TPM1	7.92214e-79	0.580248	0.429	0.148	1.52501e-74	Trm Mac	TPM1
FOXO3	6.11214e-80	0.578869	0.627	0.261	1.17659e-75	Trm Mac	FOXO3
TMSB103	8.45687e-97	0.578315	0.994	0.958	1.62795e-92	Trm Mac	TMSB10
PPP1R10	5.51347e-124	0.573027	0.455	0.115	1.06134e-119	Trm Mac	PPP1R10
TIPARP2	1.23429e-121	0.571926	0.414	0.097	2.376e-117	Trm Mac	TIPARP
DDX181	1.30929e-82	0.569133	0.439	0.146	2.52039e-78	Trm Mac	DDX18
ZNF3313	1.31462e-91	0.568062	0.359	0.093	2.53064e-87	Trm Mac	ZNF331
TUBB6	8.74517e-235	0.567953	0.4	0.047	1.68345e-230	Trm Mac	TUBB6
QKI	1.11892e-96	0.563183	0.662	0.258	2.15392e-92	Trm Mac	QKI
RUNX1	4.81847e-96	0.562246	0.488	0.162	9.27555e-92	Trm Mac	RUNX1
FNIP23	2.15321e-129	0.560236	0.37	0.075	4.14494e-125	Trm Mac	FNIP2
RBM47	3.46397e-102	0.55944	0.541	0.181	6.66815e-98	Trm Mac	RBM47
CPEB4	6.35908e-86	0.558306	0.573	0.219	1.22412e-81	Trm Mac	CPEB4
CCNL1	4.85174e-61	0.555758	0.72	0.388	9.3396e-57	Trm Mac	CCNL1
TTYH31	4.21161e-213	0.555549	0.423	0.061	8.10734e-209	Trm Mac	TTYH3
ANXA23	1.14527e-64	0.551652	0.636	0.314	2.20464e-60	Trm Mac	ANXA2
CD631	3.46348e-67	0.550114	0.92	0.671	6.66721e-63	Trm Mac	CD63
AC103591.31	2.48249e-124	0.546951	0.314	0.056	4.77879e-120	Trm Mac	AC103591.3
UCP22	1.69271e-124	0.546602	0.53	0.151	3.25847e-120	Trm Mac	UCP2
TPP11	2.98506e-79	0.545077	0.633	0.279	5.74625e-75	Trm Mac	TPP1
AES	3.59131e-146	0.543193	0.462	0.105	6.91328e-142	Trm Mac	AES
GATM	0	0.543106	0.374	0.014	0	Trm Mac	GATM
EPS15	3.90275e-132	0.541297	0.476	0.12	7.51279e-128	Trm Mac	EPS15
SLC38A21	4.8368e-56	0.53723	0.502	0.226	9.31085e-52	Trm Mac	SLC38A2
LAPTM4A	7.53386e-89	0.536967	0.632	0.27	1.45027e-84	Trm Mac	LAPTM4A
PTMS1	1.14325e-109	0.536817	0.467	0.138	2.20077e-105	Trm Mac	PTMS
SGMS1	9.10087e-217	0.535417	0.386	0.048	1.75192e-212	Trm Mac	SGMS1
ITPR2	4.95199e-142	0.53276	0.432	0.095	9.53258e-138	Trm Mac	ITPR2
PEPD	3.33773e-177	0.532622	0.35	0.05	6.42513e-173	Trm Mac	PEPD
HLA-DQA22	1.79626e-142	0.531828	0.445	0.093	3.4578e-138	Trm Mac	HLA-DQA2
CSRNP1	1.38502e-95	0.531108	0.583	0.202	2.66617e-91	Trm Mac	CSRNP1
CYCS2	3.97515e-56	0.531076	0.518	0.251	7.65215e-52	Trm Mac	CYCS
CREB5	3.28041e-67	0.530209	0.379	0.128	6.3148e-63	Trm Mac	CREB5
HRH1	0	0.527649	0.311	0.009	0	Trm Mac	HRH1
ANKH	7.21069e-204	0.527141	0.33	0.036	1.38806e-199	Trm Mac	ANKH
RAP2B	9.43218e-111	0.526068	0.459	0.129	1.8157e-106	Trm Mac	RAP2B
HNMT2	1.25422e-139	0.525918	0.452	0.104	2.41437e-135	Trm Mac	HNMT
PABPC4	8.84192e-89	0.525833	0.508	0.179	1.70207e-84	Trm Mac	PABPC4
NOP531	1.48444e-99	0.525118	0.497	0.161	2.85755e-95	Trm Mac	NOP53
RAB7A	1.4423e-58	0.524649	0.595	0.287	2.77642e-54	Trm Mac	RAB7A
DDAH2	8.91498e-153	0.523553	0.424	0.084	1.71613e-148	Trm Mac	DDAH2
TBC1D9	2.8013e-253	0.520579	0.367	0.035	5.3925e-249	Trm Mac	TBC1D9
UNC93B1	3.49204e-154	0.519783	0.421	0.084	6.72217e-150	Trm Mac	UNC93B1
MYO5A	6.89237e-169	0.519754	0.479	0.097	1.32678e-164	Trm Mac	MYO5A
FGFR1	3.042e-243	0.515829	0.373	0.037	5.85585e-239	Trm Mac	FGFR1
GLIPR12	6.45428e-77	0.511476	0.611	0.251	1.24245e-72	Trm Mac	GLIPR1
PNRC11	2.1896e-57	0.509408	0.891	0.608	4.21498e-53	Trm Mac	PNRC1
EEF1A13	1.75962e-55	0.507963	1	0.981	3.38726e-51	Trm Mac	EEF1A1
CRIP12	5.93258e-89	0.50584	0.326	0.081	1.14202e-84	Trm Mac	CRIP1
MYLIP	7.48807e-144	0.505322	0.411	0.081	1.44145e-139	Trm Mac	MYLIP
AIF12	4.48926e-73	0.504845	0.911	0.547	8.64183e-69	Trm Mac	AIF1
GNA132	1.01406e-83	0.504834	0.498	0.177	1.95207e-79	Trm Mac	GNA13
BAG31	2.82404e-73	0.503328	0.311	0.084	5.43627e-69	Trm Mac	BAG3
SRRM21	4.27028e-73	0.503246	0.683	0.32	8.2203e-69	Trm Mac	SRRM2
SESN1	5.55705e-230	0.502819	0.318	0.028	1.06973e-225	Trm Mac	SESN1
SLC7A8	0	0.502492	0.324	0.016	0	Trm Mac	SLC7A8
NINJ11	1.34271e-77	0.500993	0.573	0.225	2.58471e-73	Trm Mac	NINJ1
NR4A32	4.79408e-45	0.500715	0.453	0.2	9.2286e-41	Trm Mac	NR4A3
CNRIP1	0	0.49834	0.326	0.016	0	Trm Mac	CNRIP1
TSC22D2	3.17295e-110	0.497549	0.386	0.093	6.10794e-106	Trm Mac	TSC22D2
SAP18	3.22649e-45	0.497429	0.597	0.335	6.21099e-41	Trm Mac	SAP18
ITM2B1	1.87454e-74	0.496308	0.986	0.792	3.60849e-70	Trm Mac	ITM2B
SH3BGRL1	1.48017e-64	0.495588	0.683	0.344	2.84933e-60	Trm Mac	SH3BGRL
FAM13A	8.24531e-199	0.492088	0.332	0.038	1.58722e-194	Trm Mac	FAM13A
GOLGB1	3.85543e-89	0.49162	0.43	0.132	7.4217e-85	Trm Mac	GOLGB1
TGIF12	6.11236e-120	0.491382	0.377	0.083	1.17663e-115	Trm Mac	TGIF1
TCF41	8.07863e-109	0.48896	0.464	0.133	1.55514e-104	Trm Mac	TCF4
STX4	8.86618e-105	0.487701	0.406	0.105	1.70674e-100	Trm Mac	STX4
HNRNPDL1	1.22807e-62	0.486338	0.633	0.315	2.36404e-58	Trm Mac	HNRNPDL
BMP2K	5.34356e-130	0.486208	0.436	0.102	1.02864e-125	Trm Mac	BMP2K
UBE2S	2.97406e-69	0.485786	0.395	0.135	5.72507e-65	Trm Mac	UBE2S
PTMA1	8.8825e-53	0.484436	0.991	0.893	1.70988e-48	Trm Mac	PTMA
HSPE14	2.10259e-35	0.482882	0.605	0.357	4.04749e-31	Trm Mac	HSPE1
RBM39	6.18094e-55	0.482382	0.717	0.397	1.18983e-50	Trm Mac	RBM39
CCR11	9.15546e-101	0.481603	0.361	0.088	1.76243e-96	Trm Mac	CCR1
IL10RA1	3.02168e-108	0.480029	0.436	0.117	5.81674e-104	Trm Mac	IL10RA
DUSP22	4.18642e-66	0.479299	0.408	0.139	8.05886e-62	Trm Mac	DUSP2
TNS1	0	0.47895	0.344	0.019	0	Trm Mac	TNS1
SRGAP1	5.54545e-252	0.47779	0.306	0.022	1.0675e-247	Trm Mac	SRGAP1
RBBP6	4.47548e-97	0.477417	0.388	0.103	8.6153e-93	Trm Mac	RBBP6
CLK1	2.76583e-74	0.477216	0.494	0.185	5.32422e-70	Trm Mac	CLK1
CPVL3	5.78711e-139	0.477106	0.597	0.164	1.11402e-134	Trm Mac	CPVL
DDX24	8.87761e-74	0.475152	0.415	0.145	1.70894e-69	Trm Mac	DDX24
C20orf194	2.20489e-253	0.473198	0.315	0.023	4.2444e-249	Trm Mac	C20orf194
HSPH11	2.54419e-91	0.472107	0.712	0.291	4.89757e-87	Trm Mac	HSPH1
HNRNPH11	1.6328e-49	0.469891	0.764	0.462	3.14314e-45	Trm Mac	HNRNPH1
MERTK	8.4654e-265	0.469716	0.314	0.021	1.62959e-260	Trm Mac	MERTK
PEAK1	4.6971e-198	0.469429	0.352	0.043	9.04191e-194	Trm Mac	PEAK1
2022-09-11	1.63332e-201	0.469292	0.356	0.043	3.14414e-197	Trm Mac	2022-09-11
ATP2A2	6.57182e-126	0.467574	0.367	0.076	1.26508e-121	Trm Mac	ATP2A2
ARF62	1.83878e-56	0.466828	0.436	0.179	3.53966e-52	Trm Mac	ARF6
CSDE1	2.83319e-68	0.466075	0.655	0.301	5.45389e-64	Trm Mac	CSDE1
ERN11	2.64838e-119	0.46573	0.344	0.07	5.09813e-115	Trm Mac	ERN1
TOB2	1.23542e-171	0.465291	0.323	0.042	2.37818e-167	Trm Mac	TOB2
TNNC2	8.58204e-40	0.464959	0.309	0.122	1.65204e-35	Trm Mac	TNNC2
KIF1B	9.19068e-76	0.464246	0.47	0.167	1.76921e-71	Trm Mac	KIF1B
RSRC2	1.31172e-69	0.464158	0.45	0.167	2.52506e-65	Trm Mac	RSRC2
SLC4A7	2.755e-166	0.463258	0.323	0.044	5.30338e-162	Trm Mac	SLC4A7
MT-CO22	2.65859e-55	0.461921	1	0.992	5.11778e-51	Trm Mac	MT-CO2
GFRA2	0	0.461776	0.318	0.013	0	Trm Mac	GFRA2
SRGAP2C	6.42413e-169	0.461139	0.376	0.06	1.23665e-164	Trm Mac	SRGAP2C
SERPING1	1.71414e-86	0.460376	0.395	0.119	3.29973e-82	Trm Mac	SERPING1
IRF81	9.01239e-131	0.460112	0.356	0.069	1.73489e-126	Trm Mac	IRF8
METTL7A	2.01425e-123	0.45994	0.353	0.072	3.87743e-119	Trm Mac	METTL7A
NPM13	1.67637e-45	0.459781	0.703	0.433	3.22702e-41	Trm Mac	NPM1
SLC3A22	4.15446e-95	0.459237	0.43	0.125	7.99734e-91	Trm Mac	SLC3A2
NFIC	9.77579e-123	0.45904	0.411	0.094	1.88184e-118	Trm Mac	NFIC
TRIB11	3.84652e-61	0.458485	0.617	0.276	7.40454e-57	Trm Mac	TRIB1
SRGAP2B	4.08209e-136	0.45605	0.348	0.063	7.85803e-132	Trm Mac	SRGAP2B
TIMP21	2.68155e-49	0.456036	0.644	0.356	5.16198e-45	Trm Mac	TIMP2
MCOLN1	5.8648e-125	0.45478	0.411	0.093	1.12897e-120	Trm Mac	MCOLN1
CSNK1A1	3.48172e-60	0.452941	0.598	0.281	6.70231e-56	Trm Mac	CSNK1A1
DUSP11	8.57576e-52	0.45289	0.897	0.599	1.65083e-47	Trm Mac	DUSP1
IL13RA11	9.85155e-116	0.452079	0.405	0.096	1.89642e-111	Trm Mac	IL13RA1
TLNRD1	2.1932e-128	0.450757	0.345	0.066	4.22191e-124	Trm Mac	TLNRD1
HSPD13	2.25246e-43	0.449844	0.605	0.334	4.33598e-39	Trm Mac	HSPD1
AP1B1	3.36721e-141	0.448931	0.374	0.072	6.48188e-137	Trm Mac	AP1B1
SON	2.02657e-47	0.447165	0.753	0.459	3.90116e-43	Trm Mac	SON
HSPA52	3.33099e-49	0.445982	0.465	0.204	6.41215e-45	Trm Mac	HSPA5
LUCAT1	1.57301e-57	0.443295	0.394	0.143	3.02804e-53	Trm Mac	LUCAT1
RNF13	1.72983e-78	0.442587	0.515	0.187	3.32991e-74	Trm Mac	RNF13
CRYAB	2.39058e-32	0.441663	0.321	0.146	4.60186e-28	Trm Mac	CRYAB
NRIP1	2.58438e-91	0.440447	0.371	0.1	4.97493e-87	Trm Mac	NRIP1
FOXP1	6.46847e-65	0.438408	0.479	0.186	1.24518e-60	Trm Mac	FOXP1
VPS13C	2.31593e-77	0.435915	0.45	0.156	4.45817e-73	Trm Mac	VPS13C
EPS8	3.81633e-170	0.435232	0.332	0.045	7.34644e-166	Trm Mac	EPS8
ZSWIM6	1.03975e-108	0.435149	0.391	0.096	2.00152e-104	Trm Mac	ZSWIM6
CLTC	3.82404e-61	0.434601	0.533	0.232	7.36127e-57	Trm Mac	CLTC
AAED1	1.07882e-146	0.433194	0.321	0.05	2.07673e-142	Trm Mac	AAED1
MPDU1	4.60186e-144	0.432971	0.305	0.046	8.85859e-140	Trm Mac	MPDU1
CLN8	3.2566e-145	0.432115	0.323	0.051	6.26896e-141	Trm Mac	CLN8
CIRBP	1.12155e-53	0.431393	0.611	0.313	2.15899e-49	Trm Mac	CIRBP
MAFG	6.10915e-91	0.430212	0.395	0.112	1.17601e-86	Trm Mac	MAFG
NR3C1	4.19506e-75	0.42963	0.545	0.208	8.07548e-71	Trm Mac	NR3C1
RASSF41	6.05866e-109	0.429042	0.385	0.094	1.16629e-104	Trm Mac	RASSF4
ARHGAP6	0	0.427555	0.303	0.009	0	Trm Mac	ARHGAP6
SCML1	2.1925e-251	0.4274	0.324	0.025	4.22056e-247	Trm Mac	SCML1
GOLIM4	1.33281e-153	0.425826	0.341	0.053	2.56566e-149	Trm Mac	GOLIM4
TRPS1	1.3926e-114	0.42553	0.336	0.07	2.68076e-110	Trm Mac	TRPS1
ZBTB20	7.35431e-89	0.425206	0.426	0.127	1.4157e-84	Trm Mac	ZBTB20
ADM	2.09304e-62	0.423665	0.345	0.11	4.0291e-58	Trm Mac	ADM
LPAR6	9.251e-130	0.423535	0.317	0.055	1.78082e-125	Trm Mac	LPAR6
CD442	2.68094e-23	0.422481	0.582	0.382	5.16081e-19	Trm Mac	CD44
DSTN	1.81266e-55	0.422307	0.474	0.207	3.48936e-51	Trm Mac	DSTN
CDV3	8.97105e-60	0.422281	0.483	0.2	1.72693e-55	Trm Mac	CDV3
RNASET21	5.13044e-54	0.421027	0.712	0.381	9.8761e-50	Trm Mac	RNASET2
CTSD1	3.89389e-64	0.421023	0.792	0.469	7.49574e-60	Trm Mac	CTSD
YWHAE	1.70506e-54	0.420572	0.548	0.266	3.28224e-50	Trm Mac	YWHAE
LPP	2.25132e-96	0.42037	0.367	0.093	4.3338e-92	Trm Mac	LPP
HSP90B11	2.53226e-47	0.419374	0.612	0.31	4.8746e-43	Trm Mac	HSP90B1
GOLGA4	3.41029e-72	0.419335	0.406	0.137	6.56481e-68	Trm Mac	GOLGA4
DPP71	6.4822e-99	0.419068	0.415	0.115	1.24782e-94	Trm Mac	DPP7
CD862	3.60082e-111	0.418133	0.385	0.091	6.93157e-107	Trm Mac	CD86
EGR3	3.00423e-55	0.417553	0.35	0.12	5.78315e-51	Trm Mac	EGR3
DPYSL21	2.50843e-83	0.416556	0.441	0.141	4.82873e-79	Trm Mac	DPYSL2
ACP51	7.74096e-143	0.415493	0.353	0.06	1.49013e-138	Trm Mac	ACP5
KPNA4	2.87395e-77	0.415047	0.456	0.156	5.53235e-73	Trm Mac	KPNA4
POLR2A	1.05717e-83	0.414006	0.35	0.095	2.03506e-79	Trm Mac	POLR2A
DNAJB62	8.78074e-48	0.41357	0.63	0.313	1.69029e-43	Trm Mac	DNAJB6
GAA	1.26061e-126	0.412221	0.347	0.068	2.42668e-122	Trm Mac	GAA
IQGAP1	6.61844e-46	0.411921	0.786	0.475	1.27405e-41	Trm Mac	IQGAP1
NASP	2.31018e-82	0.411719	0.371	0.107	4.4471e-78	Trm Mac	NASP
FCHO2	2.92062e-139	0.409966	0.332	0.055	5.62219e-135	Trm Mac	FCHO2
BCLAF1	3.92355e-61	0.40951	0.467	0.187	7.55283e-57	Trm Mac	BCLAF1
ATP6V1F2	5.8686e-56	0.408789	0.532	0.24	1.12971e-51	Trm Mac	ATP6V1F
WASF2	2.06566e-56	0.408711	0.547	0.249	3.9764e-52	Trm Mac	WASF2
MT-ND4L	1.26692e-41	0.408067	0.724	0.436	2.43881e-37	Trm Mac	MT-ND4L
SNX29	1.38371e-160	0.407186	0.338	0.05	2.66365e-156	Trm Mac	SNX29
CD302	4.29498e-55	0.407067	0.559	0.263	8.26784e-51	Trm Mac	CD302
RHOQ	2.42849e-75	0.407036	0.415	0.136	4.67483e-71	Trm Mac	RHOQ
FKBP5	1.85622e-48	0.406497	0.455	0.197	3.57322e-44	Trm Mac	FKBP5
ZNF7061	2.05819e-69	0.405513	0.444	0.161	3.96202e-65	Trm Mac	ZNF706
CRTAP	7.61007e-63	0.405201	0.405	0.15	1.46494e-58	Trm Mac	CRTAP
EIF1AX	5.23654e-56	0.403688	0.565	0.265	1.00803e-51	Trm Mac	EIF1AX
COMT1	2.49566e-67	0.402302	0.388	0.134	4.80414e-63	Trm Mac	COMT
KMT2E	1.90025e-59	0.401572	0.52	0.218	3.65798e-55	Trm Mac	KMT2E
CRYL1	1.75312e-199	0.400769	0.303	0.03	3.37476e-195	Trm Mac	CRYL1
VCAN1	0	2.46696	0.754	0.069	0	Monocyte	VCAN
FCN11	8.59394e-299	1.99592	0.901	0.359	1.65433e-294	Monocyte	FCN1
LYZ1	5.85463e-195	1.84232	0.985	0.784	1.12702e-190	Monocyte	LYZ
CD523	0	1.68305	0.618	0.074	0	Monocyte	CD52
AIF13	9.59309e-237	1.64869	0.958	0.54	1.84667e-232	Monocyte	AIF1
LGALS13	5.16028e-203	1.60568	0.92	0.506	9.93354e-199	Monocyte	LGALS1
TMSB104	1.13766e-253	1.57487	0.996	0.957	2.19e-249	Monocyte	TMSB10
CTSS1	2.41717e-176	1.51958	0.952	0.666	4.65305e-172	Monocyte	CTSS
THBS11	1.26961e-112	1.4055	0.335	0.075	2.44399e-108	Monocyte	THBS1
TIMP13	7.93481e-149	1.30919	0.796	0.321	1.52745e-144	Monocyte	TIMP1
TYMP2	5.29367e-203	1.28458	0.88	0.392	1.01903e-198	Monocyte	TYMP
HLA-DRB14	1.87275e-176	1.26131	0.758	0.255	3.60504e-172	Monocyte	HLA-DRB1
SAMHD12	0	1.23721	0.846	0.186	0	Monocyte	SAMHD1
CD142	1.07582e-250	1.2296	0.69	0.157	2.07095e-246	Monocyte	CD14
MPEG12	0	1.2197	0.756	0.144	0	Monocyte	MPEG1
HLA-DPA14	1.2928e-160	1.17177	0.703	0.225	2.48864e-156	Monocyte	HLA-DPA1
S100A42	1.41657e-139	1.16201	0.963	0.706	2.7269e-135	Monocyte	S100A4
COTL11	1.67789e-154	1.15162	0.944	0.603	3.22994e-150	Monocyte	COTL1
FCER1G1	4.00913e-147	1.1439	0.966	0.7	7.71757e-143	Monocyte	FCER1G
HLA-DRA4	6.56364e-196	1.13614	0.907	0.344	1.2635e-191	Monocyte	HLA-DRA
ZEB22	2.54667e-213	1.10308	0.83	0.281	4.90234e-209	Monocyte	ZEB2
CD481	7.31152e-294	1.09976	0.769	0.181	1.40747e-289	Monocyte	CD48
PSAP3	1.81075e-166	1.09134	0.954	0.587	3.48569e-162	Monocyte	PSAP
S100A104	4.98365e-160	1.08845	0.852	0.427	9.59353e-156	Monocyte	S100A10
CST33	6.14132e-193	1.08266	0.975	0.543	1.1822e-188	Monocyte	CST3
SH3BGRL33	2.91896e-169	1.02622	0.993	0.834	5.619e-165	Monocyte	SH3BGRL3
PFDN53	5.57285e-184	1.02322	0.973	0.691	1.07277e-179	Monocyte	PFDN5
RPS132	9.76428e-162	1.00837	0.993	0.956	1.87962e-157	Monocyte	RPS13
RPL262	6.75617e-157	1.00352	0.994	0.964	1.30056e-152	Monocyte	RPL26
HLA-DPB14	4.73138e-127	0.995732	0.63	0.211	9.10792e-123	Monocyte	HLA-DPB1
RPL192	2.47862e-170	0.993154	0.996	0.962	4.77135e-166	Monocyte	RPL19
SERPINA11	8.19271e-133	0.992046	0.804	0.376	1.5771e-128	Monocyte	SERPINA1
RPS210	7.88822e-157	0.988128	0.977	0.946	1.51848e-152	Monocyte	RPS2
AP1S22	1.59584e-193	0.983375	0.789	0.281	3.07199e-189	Monocyte	AP1S2
RPL103	6.43829e-147	0.981973	0.994	0.981	1.23937e-142	Monocyte	RPL10
MS4A6A3	2.70233e-227	0.972082	0.773	0.204	5.20198e-223	Monocyte	MS4A6A
TYROBP1	5.88216e-141	0.97109	0.97	0.775	1.13232e-136	Monocyte	TYROBP
CSTA1	6.64945e-154	0.965747	0.863	0.431	1.28002e-149	Monocyte	CSTA
RPL112	1.6661e-159	0.961447	0.993	0.967	3.20725e-155	Monocyte	RPL11
CYP1B11	1.39621e-150	0.940913	0.363	0.067	2.6877e-146	Monocyte	CYP1B1
LGALS22	6.89741e-262	0.94014	0.425	0.051	1.32775e-257	Monocyte	LGALS2
CD744	1.06569e-159	0.939611	0.918	0.46	2.05146e-155	Monocyte	CD74
ATP5MC22	7.00857e-160	0.929305	0.903	0.511	1.34915e-155	Monocyte	ATP5MC2
ARPC1B1	1.38176e-155	0.91663	0.941	0.592	2.65989e-151	Monocyte	ARPC1B
FGL23	1.26121e-160	0.908742	0.783	0.298	2.42783e-156	Monocyte	FGL2
IL1B2	5.28599e-14	0.903192	0.325	0.212	1.01755e-09	Monocyte	IL1B
RPL18A2	1.33056e-141	0.899711	0.985	0.916	2.56133e-137	Monocyte	RPL18A
PSME22	1.02542e-206	0.896703	0.613	0.148	1.97394e-202	Monocyte	PSME2
SLC25A62	2.24112e-166	0.889872	0.806	0.332	4.31416e-162	Monocyte	SLC25A6
RPS272	1.20373e-150	0.889505	0.999	0.99	2.31719e-146	Monocyte	RPS27
CPVL4	4.20604e-222	0.885276	0.649	0.156	8.09662e-218	Monocyte	CPVL
POU2F21	2.51743e-292	0.881814	0.538	0.079	4.84604e-288	Monocyte	POU2F2
STXBP21	4.70865e-141	0.876146	0.676	0.252	9.06416e-137	Monocyte	STXBP2
RPS162	1.30695e-148	0.872507	0.987	0.934	2.51588e-144	Monocyte	RPS16
LILRB21	8.70877e-184	0.871059	0.628	0.175	1.67644e-179	Monocyte	LILRB2
RPL282	6.42879e-171	0.86883	1	0.992	1.23754e-166	Monocyte	RPL28
PRELID11	1.25244e-201	0.858746	0.663	0.179	2.41095e-197	Monocyte	PRELID1
ITGB2	3.68685e-134	0.847479	0.925	0.534	7.09718e-130	Monocyte	ITGB2
TMEM176B2	1.93084e-229	0.845461	0.583	0.118	3.71687e-225	Monocyte	TMEM176B
RPS242	1.2044e-143	0.845309	1	0.98	2.31846e-139	Monocyte	RPS24
RPS152	2.6349e-151	0.842199	0.997	0.959	5.07217e-147	Monocyte	RPS15
RPS192	4.7725e-113	0.840507	0.986	0.926	9.18707e-109	Monocyte	RPS19
APLP23	6.59212e-135	0.838491	0.796	0.347	1.26898e-130	Monocyte	APLP2
RPS181	9.53721e-133	0.835496	0.992	0.956	1.83591e-128	Monocyte	RPS18
RPL182	7.32885e-126	0.814477	0.982	0.898	1.4108e-121	Monocyte	RPL18
RPL302	1.53601e-135	0.812814	0.999	0.991	2.95682e-131	Monocyte	RPL30
RPL293	1.84697e-120	0.810352	0.985	0.894	3.55543e-116	Monocyte	RPL29
C1orf1622	1.71152e-159	0.806464	0.756	0.277	3.29467e-155	Monocyte	C1orf162
NACA2	2.47081e-113	0.806045	0.99	0.822	4.7563e-109	Monocyte	NACA
HIGD2A2	8.59493e-194	0.798953	0.707	0.209	1.65452e-189	Monocyte	HIGD2A
RPS92	3.35905e-133	0.794502	0.99	0.958	6.46617e-129	Monocyte	RPS9
RPS232	1.66611e-120	0.79069	0.999	0.971	3.20725e-116	Monocyte	RPS23
RPL83	5.52317e-119	0.78998	0.992	0.928	1.06321e-114	Monocyte	RPL8
RPL152	4.29677e-120	0.770629	0.993	0.92	8.27128e-116	Monocyte	RPL15
RPS111	3.46747e-127	0.769941	0.996	0.951	6.67487e-123	Monocyte	RPS11
RACK13	2.0372e-110	0.768513	0.946	0.763	3.92162e-106	Monocyte	RACK1
RPS27A2	5.55334e-132	0.767731	0.997	0.974	1.06902e-127	Monocyte	RPS27A
2022-03-11	2.27977e-307	0.765535	0.513	0.065	4.38855e-303	Monocyte	2022-03-01
CD300E1	1.88253e-299	0.765119	0.401	0.035	3.62387e-295	Monocyte	CD300E
CASP11	9.88971e-234	0.76114	0.646	0.144	1.90377e-229	Monocyte	CASP1
PYCARD	3.55298e-120	0.759477	0.804	0.391	6.83949e-116	Monocyte	PYCARD
RPS15A2	2.16531e-121	0.75801	0.996	0.975	4.16822e-117	Monocyte	RPS15A
ANXA24	1.3023e-136	0.757315	0.754	0.301	2.50693e-132	Monocyte	ANXA2
RPL311	1.13431e-91	0.755073	0.938	0.697	2.18354e-87	Monocyte	RPL31
CLEC7A2	1.58038e-162	0.747064	0.57	0.149	3.04223e-158	Monocyte	CLEC7A
EEF1A14	4.96929e-103	0.74483	1	0.981	9.56589e-99	Monocyte	EEF1A1
GSTP13	3.74596e-112	0.74248	0.866	0.452	7.21098e-108	Monocyte	GSTP1
CD683	2.04366e-202	0.742327	0.728	0.191	3.93404e-198	Monocyte	CD68
CD443	5.83661e-80	0.742159	0.744	0.365	1.12355e-75	Monocyte	CD44
RPL412	1.57123e-126	0.741495	1	0.996	3.02461e-122	Monocyte	RPL41
CYBA1	1.4337e-90	0.736332	0.955	0.783	2.75987e-86	Monocyte	CYBA
RPS102	2.0222e-118	0.733988	0.992	0.898	3.89273e-114	Monocyte	RPS10
RPL322	5.93281e-116	0.723242	0.997	0.975	1.14207e-111	Monocyte	RPL32
MS4A74	2.50772e-109	0.723033	0.572	0.19	4.82737e-105	Monocyte	MS4A7
NPC24	1.44169e-123	0.71987	0.83	0.356	2.77525e-119	Monocyte	NPC2
RPL231	4.27102e-106	0.717847	0.98	0.91	8.22171e-102	Monocyte	RPL23
RPL7A3	1.32341e-104	0.711893	0.987	0.928	2.54756e-100	Monocyte	RPL7A
CFP2	2.85645e-165	0.709565	0.639	0.188	5.49867e-161	Monocyte	CFP
RPS72	1.60155e-105	0.704928	0.987	0.911	3.08298e-101	Monocyte	RPS7
EIF3K2	5.89899e-111	0.697925	0.8	0.403	1.13556e-106	Monocyte	EIF3K
RPS4X3	1.25931e-95	0.696129	0.985	0.931	2.42418e-91	Monocyte	RPS4X
CTSH3	1.05272e-229	0.692236	0.62	0.131	2.02649e-225	Monocyte	CTSH
LST11	8.67856e-67	0.686572	0.925	0.645	1.67062e-62	Monocyte	LST1
COX7C2	1.23213e-104	0.686299	0.903	0.608	2.37185e-100	Monocyte	COX7C
RPL131	1.49694e-114	0.682751	0.999	0.974	2.88162e-110	Monocyte	RPL13
CYBB	6.24518e-112	0.682295	0.89	0.431	1.2022e-107	Monocyte	CYBB
ASGR1	0	0.680461	0.432	0.019	0	Monocyte	ASGR1
CD363	4.76355e-199	0.678233	0.585	0.128	9.16984e-195	Monocyte	CD36
TNFSF13B1	1.44797e-133	0.67744	0.71	0.259	2.78734e-129	Monocyte	TNFSF13B
RPL36A1	3.11422e-104	0.676312	0.945	0.64	5.99488e-100	Monocyte	RPL36A
ADA22	1.83618e-219	0.673419	0.544	0.107	3.53465e-215	Monocyte	ADA2
AC020656.1	8.26312e-113	0.673308	0.515	0.164	1.59065e-108	Monocyte	AC020656.1
BTF32	7.22375e-94	0.672347	0.901	0.586	1.39057e-89	Monocyte	BTF3
HLA-DMA4	1.34202e-119	0.671272	0.562	0.175	2.5834e-115	Monocyte	HLA-DMA
H2AFY	1.55706e-109	0.666238	0.799	0.384	2.99735e-105	Monocyte	H2AFY
RPL53	1.60765e-86	0.658053	0.968	0.865	3.09473e-82	Monocyte	RPL5
RPL61	8.01706e-102	0.651289	0.986	0.907	1.54328e-97	Monocyte	RPL6
RPL143	9.69642e-88	0.650397	0.97	0.89	1.86656e-83	Monocyte	RPL14
EMP33	9.07192e-91	0.64935	0.824	0.437	1.74635e-86	Monocyte	EMP3
FAU2	9.5625e-116	0.648741	0.997	0.987	1.84078e-111	Monocyte	FAU
RPS121	9.82446e-103	0.646889	1	0.976	1.89121e-98	Monocyte	RPS12
GLIPR13	2.56889e-136	0.646257	0.694	0.24	4.94511e-132	Monocyte	GLIPR1
CARD162	6.31369e-104	0.645513	0.708	0.3	1.21539e-99	Monocyte	CARD16
GRN1	5.64323e-84	0.634801	0.851	0.495	1.08632e-79	Monocyte	GRN
FXYD52	1.52755e-124	0.633704	0.668	0.246	2.94053e-120	Monocyte	FXYD5
RPL35A2	8.94629e-94	0.627783	0.994	0.957	1.72216e-89	Monocyte	RPL35A
CALHM62	2.58191e-123	0.625063	0.451	0.125	4.97017e-119	Monocyte	CALHM6
SLC7A71	1.09936e-281	0.624341	0.462	0.056	2.11627e-277	Monocyte	SLC7A7
RPL342	4.47218e-100	0.623858	0.999	0.984	8.60894e-96	Monocyte	RPL34
COX4I1	8.79683e-92	0.622802	0.946	0.697	1.69339e-87	Monocyte	COX4I1
RPS211	2.60597e-102	0.621096	0.985	0.913	5.01648e-98	Monocyte	RPS21
C4orf48	2.0853e-145	0.618472	0.635	0.201	4.0142e-141	Monocyte	C4orf48
SLC25A53	1.00004e-107	0.618024	0.685	0.285	1.92507e-103	Monocyte	SLC25A5
RPS141	3.36998e-103	0.617607	0.994	0.98	6.48722e-99	Monocyte	RPS14
AP2S11	1.1127e-124	0.613516	0.703	0.269	2.14194e-120	Monocyte	AP2S1
ATP5MG1	5.69993e-88	0.612856	0.918	0.634	1.09724e-83	Monocyte	ATP5MG
AHNAK3	4.80789e-106	0.612669	0.608	0.223	9.25518e-102	Monocyte	AHNAK
SELENOH	3.165e-150	0.612638	0.61	0.185	6.09263e-146	Monocyte	SELENOH
LY862	1.88843e-255	0.610938	0.459	0.063	3.63524e-251	Monocyte	LY86
VAMP5	4.6624e-154	0.610581	0.432	0.092	8.97512e-150	Monocyte	VAMP5
RPL37A1	2.76186e-96	0.609932	0.989	0.969	5.31658e-92	Monocyte	RPL37A
RPS3A1	6.09553e-91	0.609132	0.994	0.962	1.17339e-86	Monocyte	RPS3A
FLNA1	4.1945e-95	0.607309	0.655	0.274	8.07441e-91	Monocyte	FLNA
RPL23A1	4.29899e-96	0.604641	0.982	0.915	8.27555e-92	Monocyte	RPL23A
PLBD1	4.83074e-60	0.60268	0.551	0.252	9.29917e-56	Monocyte	PLBD1
RPS81	4.71433e-107	0.601841	0.999	0.961	9.07508e-103	Monocyte	RPS8
MEF2C2	1.77881e-128	0.599049	0.506	0.139	3.4242e-124	Monocyte	MEF2C
PTPRC	1.0674e-70	0.598339	0.9	0.607	2.05475e-66	Monocyte	PTPRC
RPS32	2.52363e-85	0.596652	0.992	0.939	4.85798e-81	Monocyte	RPS3
CLEC12A	3.28483e-75	0.59578	0.724	0.376	6.3233e-71	Monocyte	CLEC12A
RPL10A1	1.55774e-85	0.595409	0.942	0.747	2.99865e-81	Monocyte	RPL10A
KCTD121	2.51933e-135	0.594627	0.601	0.184	4.84971e-131	Monocyte	KCTD12
RPLP1	9.88057e-94	0.593223	1	0.993	1.90201e-89	Monocyte	RPLP1
IGSF61	1.74737e-99	0.592526	0.631	0.247	3.36369e-95	Monocyte	IGSF6
PGLS	1.77613e-113	0.592105	0.651	0.249	3.41905e-109	Monocyte	PGLS
TKT	1.017e-52	0.591204	0.824	0.547	1.95773e-48	Monocyte	TKT
SERF21	6.95457e-99	0.59025	0.996	0.944	1.33875e-94	Monocyte	SERF2
VAMP82	6.89627e-101	0.587964	0.741	0.32	1.32753e-96	Monocyte	VAMP8
HCST	6.59324e-81	0.585379	0.785	0.397	1.2692e-76	Monocyte	HCST
BLVRB3	1.92591e-116	0.582405	0.648	0.231	3.70738e-112	Monocyte	BLVRB
JAML	7.532e-104	0.579866	0.593	0.214	1.44991e-99	Monocyte	JAML
IFI301	6.60938e-180	0.577909	0.408	0.069	1.27231e-175	Monocyte	IFI30
GIMAP7	5.00821e-269	0.57704	0.328	0.025	9.6408e-265	Monocyte	GIMAP7
VMP11	4.13927e-64	0.576471	0.693	0.35	7.96809e-60	Monocyte	VMP1
GSTK11	6.55088e-161	0.575206	0.562	0.144	1.26104e-156	Monocyte	GSTK1
TNFRSF1B1	1.47611e-73	0.573813	0.623	0.274	2.84152e-69	Monocyte	TNFRSF1B
PKM1	4.07695e-71	0.573628	0.644	0.321	7.84813e-67	Monocyte	PKM
SPI1	2.10678e-79	0.572201	0.748	0.383	4.05555e-75	Monocyte	SPI1
ARPC32	5.53715e-72	0.571324	0.945	0.72	1.0659e-67	Monocyte	ARPC3
HLA-DMB4	3.03495e-133	0.567421	0.449	0.111	5.84227e-129	Monocyte	HLA-DMB
UQCRB	6.68394e-75	0.565087	0.91	0.623	1.28666e-70	Monocyte	UQCRB
ANXA54	1.18295e-82	0.564478	0.77	0.395	2.27718e-78	Monocyte	ANXA5
RPS53	5.85445e-80	0.563666	0.937	0.719	1.12698e-75	Monocyte	RPS5
COX8A	3.14341e-85	0.562983	0.794	0.417	6.05106e-81	Monocyte	COX8A
LIMD2	1.56053e-110	0.561361	0.582	0.195	3.00402e-106	Monocyte	LIMD2
PILRA1	1.75537e-125	0.561	0.575	0.174	3.37909e-121	Monocyte	PILRA
RPLP21	2.24817e-87	0.559744	0.994	0.971	4.32772e-83	Monocyte	RPLP2
PSMB8	3.84331e-123	0.558874	0.579	0.185	7.39836e-119	Monocyte	PSMB8
RPS291	8.4577e-80	0.551816	0.996	0.979	1.62811e-75	Monocyte	RPS29
RPL241	2.22029e-87	0.551513	0.986	0.919	4.27405e-83	Monocyte	RPL24
BST21	4.91382e-111	0.549616	0.572	0.199	9.45911e-107	Monocyte	BST2
TNFSF10	2.24844e-93	0.548605	0.486	0.159	4.32824e-89	Monocyte	TNFSF10
RPL371	5.00385e-95	0.548382	0.999	0.99	9.63241e-91	Monocyte	RPL37
RPL221	8.71865e-87	0.548241	0.987	0.871	1.67834e-82	Monocyte	RPL22
SERP11	1.46276e-68	0.547135	0.865	0.518	2.81581e-64	Monocyte	SERP1
GSTO12	3.54807e-93	0.545486	0.682	0.288	6.83004e-89	Monocyte	GSTO1
RASSF42	4.25861e-188	0.544343	0.456	0.085	8.19782e-184	Monocyte	RASSF4
RPL27A1	2.75663e-75	0.544032	0.968	0.895	5.30651e-71	Monocyte	RPL27A
HLA-DQA23	1.36665e-55	0.541508	0.307	0.104	2.6308e-51	Monocyte	HLA-DQA2
CCDC88A3	4.33324e-123	0.539533	0.548	0.168	8.34148e-119	Monocyte	CCDC88A
EEF1B22	9.55199e-70	0.537555	0.879	0.598	1.83876e-65	Monocyte	EEF1B2
CD371	2.65141e-65	0.535806	0.746	0.406	5.10397e-61	Monocyte	CD37
RNF213	1.17345e-86	0.535172	0.568	0.215	2.25889e-82	Monocyte	RNF213
RPL381	6.25695e-75	0.533664	0.979	0.937	1.20446e-70	Monocyte	RPL38
RPS251	1.45428e-78	0.533151	0.989	0.96	2.79948e-74	Monocyte	RPS25
APRT1	7.30755e-132	0.532822	0.527	0.151	1.4067e-127	Monocyte	APRT
RPL43	6.55797e-65	0.52981	0.79	0.473	1.26241e-60	Monocyte	RPL4
ABRACL	1.09889e-106	0.529239	0.535	0.183	2.11537e-102	Monocyte	ABRACL
FGR	1.83042e-90	0.529148	0.604	0.239	3.52356e-86	Monocyte	FGR
GIMAP4	8.1908e-161	0.526163	0.411	0.078	1.57673e-156	Monocyte	GIMAP4
UCP23	2.31719e-106	0.521509	0.489	0.153	4.46059e-102	Monocyte	UCP2
HCK1	1.04928e-110	0.520278	0.575	0.193	2.01987e-106	Monocyte	HCK
EVI2A	3.96569e-111	0.518881	0.511	0.157	7.63395e-107	Monocyte	EVI2A
RPLP01	5.61609e-73	0.51847	0.931	0.663	1.0811e-68	Monocyte	RPLP0
ATP5MC31	1.35326e-95	0.518007	0.648	0.271	2.60503e-91	Monocyte	ATP5MC3
TMEM167A1	5.21936e-128	0.517898	0.514	0.146	1.00473e-123	Monocyte	TMEM167A
CD863	1.1536e-159	0.517385	0.424	0.085	2.22067e-155	Monocyte	CD86
FTL3	1.21974e-80	0.513354	1	0.998	2.348e-76	Monocyte	FTL
GIMAP1	0	0.511616	0.383	0.027	0	Monocyte	GIMAP1
ATP1B33	2.17162e-42	0.509326	0.417	0.191	4.18038e-38	Monocyte	ATP1B3
HLA-DQB14	2.93073e-85	0.508812	0.439	0.14	5.64166e-81	Monocyte	HLA-DQB1
NAIP	2.91051e-198	0.508698	0.434	0.072	5.60273e-194	Monocyte	NAIP
GPCPD11	2.68997e-54	0.508467	0.455	0.197	5.1782e-50	Monocyte	GPCPD1
UQCRH	1.88891e-69	0.507681	0.763	0.418	3.63616e-65	Monocyte	UQCRH
SCPEP1	1.95415e-142	0.505241	0.482	0.119	3.76175e-138	Monocyte	SCPEP1
NSA2	5.43436e-103	0.504371	0.576	0.205	1.04611e-98	Monocyte	NSA2
CAPNS1	7.33714e-114	0.503312	0.525	0.165	1.4124e-109	Monocyte	CAPNS1
UBA52	3.9374e-84	0.503038	0.996	0.976	7.57949e-80	Monocyte	UBA52
DPYSL22	8.33518e-118	0.502768	0.476	0.136	1.60452e-113	Monocyte	DPYSL2
MYO1G1	1.24773e-141	0.500358	0.406	0.087	2.40188e-137	Monocyte	MYO1G
PECAM1	7.36591e-99	0.498194	0.538	0.184	1.41794e-94	Monocyte	PECAM1
ALDH21	9.78219e-119	0.497372	0.475	0.131	1.88307e-114	Monocyte	ALDH2
SLC8A1	7.38651e-147	0.497164	0.399	0.081	1.4219e-142	Monocyte	SLC8A1
IL10RA2	2.26758e-122	0.494833	0.442	0.114	4.36509e-118	Monocyte	IL10RA
EIF3E	7.62653e-69	0.494832	0.692	0.357	1.46811e-64	Monocyte	EIF3E
CAST1	2.65191e-75	0.49462	0.685	0.319	5.10493e-71	Monocyte	CAST
SMDT11	2.75897e-113	0.492029	0.489	0.147	5.31101e-109	Monocyte	SMDT1
LGALS91	9.48105e-141	0.491642	0.461	0.111	1.8251e-136	Monocyte	LGALS9
DMXL21	3.36543e-94	0.490725	0.546	0.195	6.47845e-90	Monocyte	DMXL2
RPL361	5.59538e-84	0.490393	0.993	0.928	1.07711e-79	Monocyte	RPL36
ATP6V1F3	2.96732e-87	0.48992	0.593	0.232	5.71209e-83	Monocyte	ATP6V1F
NAGK	6.08054e-102	0.489581	0.48	0.153	1.1705e-97	Monocyte	NAGK
RPL351	1.43238e-69	0.487927	0.958	0.838	2.75732e-65	Monocyte	RPL35
RPS28	9.52976e-80	0.487277	0.997	0.982	1.83448e-75	Monocyte	RPS28
RPS17	5.74595e-76	0.487144	0.834	0.436	1.10609e-71	Monocyte	RPS17
ERP29	7.51127e-87	0.487141	0.561	0.219	1.44592e-82	Monocyte	ERP29
PPT1	2.07267e-86	0.486421	0.548	0.211	3.98988e-82	Monocyte	PPT1
RGS104	6.03708e-115	0.486174	0.479	0.137	1.16214e-110	Monocyte	RGS10
RPL121	1.54603e-69	0.48603	0.992	0.941	2.9761e-65	Monocyte	RPL12
ATP5MF	4.61785e-79	0.485064	0.685	0.318	8.88936e-75	Monocyte	ATP5MF
RPL13A1	1.6245e-67	0.483586	0.98	0.959	3.12716e-63	Monocyte	RPL13A
NDUFB21	1.4496e-69	0.481768	0.61	0.291	2.79047e-65	Monocyte	NDUFB2
CORO1A	1.58807e-55	0.481522	0.766	0.435	3.05703e-51	Monocyte	CORO1A
HNMT3	2.94061e-146	0.478195	0.449	0.102	5.66067e-142	Monocyte	HNMT
SERPINB92	1.37035e-61	0.477827	0.307	0.097	2.63793e-57	Monocyte	SERPINB9
NCKAP1L	7.63858e-104	0.477165	0.534	0.179	1.47043e-99	Monocyte	NCKAP1L
PLEKHO12	2.80167e-107	0.476585	0.465	0.136	5.39322e-103	Monocyte	PLEKHO1
AOAH	6.97762e-130	0.474256	0.463	0.118	1.34319e-125	Monocyte	AOAH
PSME1	2.76237e-70	0.474236	0.745	0.378	5.31756e-66	Monocyte	PSME1
SLC11A11	5.48324e-66	0.473515	0.552	0.23	1.05552e-61	Monocyte	SLC11A1
SHTN11	1.30367e-168	0.473131	0.406	0.074	2.50956e-164	Monocyte	SHTN1
SMCO4	3.83455e-182	0.472924	0.39	0.063	7.38151e-178	Monocyte	SMCO4
AGTRAP	1.06894e-76	0.470881	0.559	0.233	2.05771e-72	Monocyte	AGTRAP
COPS9	2.77418e-98	0.468879	0.637	0.244	5.34029e-94	Monocyte	COPS9
WARS1	5.84915e-89	0.468461	0.369	0.104	1.12596e-84	Monocyte	WARS
CD3021	2.3099e-73	0.468136	0.587	0.258	4.44656e-69	Monocyte	CD302
EIF3F1	5.86695e-90	0.46746	0.561	0.214	1.12939e-85	Monocyte	EIF3F
ELOB	1.32739e-62	0.465305	0.9	0.601	2.55524e-58	Monocyte	ELOB
SMIM25	8.9491e-61	0.465208	0.446	0.173	1.7227e-56	Monocyte	SMIM25
GPX43	6.17727e-64	0.464496	0.701	0.378	1.18912e-59	Monocyte	GPX4
RNH13	3.28145e-93	0.463984	0.485	0.164	6.3168e-89	Monocyte	RNH1
COX6C1	5.75818e-71	0.463281	0.713	0.372	1.10845e-66	Monocyte	COX6C
DRAP1	1.66458e-83	0.462802	0.493	0.177	3.20432e-79	Monocyte	DRAP1
LRRC25	7.14481e-130	0.46229	0.428	0.101	1.37538e-125	Monocyte	LRRC25
COMMD6	2.2679e-57	0.461808	0.817	0.496	4.36571e-53	Monocyte	COMMD6
HADHA	2.04245e-102	0.461599	0.494	0.16	3.93171e-98	Monocyte	HADHA
LMO2	3.24068e-132	0.461173	0.438	0.105	6.23831e-128	Monocyte	LMO2
EIF3H	5.40332e-83	0.459244	0.606	0.249	1.04014e-78	Monocyte	EIF3H
TMEM176A2	1.35377e-134	0.458778	0.382	0.079	2.60601e-130	Monocyte	TMEM176A
SEC11A	5.53166e-67	0.457507	0.662	0.328	1.06484e-62	Monocyte	SEC11A
EIF3G	8.05118e-86	0.456288	0.466	0.161	1.54985e-81	Monocyte	EIF3G
METTL9	3.11886e-59	0.456144	0.575	0.272	6.0038e-55	Monocyte	METTL9
CAPG1	1.84865e-70	0.455894	0.532	0.224	3.55865e-66	Monocyte	CAPG
XIST1	2.34594e-38	0.455636	0.527	0.286	4.51594e-34	Monocyte	XIST
LYN1	6.04434e-60	0.453059	0.685	0.342	1.16354e-55	Monocyte	LYN
ATP5F1D	5.12033e-59	0.452904	0.618	0.323	9.85663e-55	Monocyte	ATP5F1D
CHCHD101	1.2993e-86	0.452501	0.411	0.131	2.50116e-82	Monocyte	CHCHD10
EMILIN21	1.78678e-133	0.451961	0.421	0.099	3.43954e-129	Monocyte	EMILIN2
RNASE62	2.09003e-101	0.451574	0.428	0.123	4.02331e-97	Monocyte	RNASE6
MT-CO13	1.17509e-05	0.450844	0.983	0.976	0.226205	Monocyte	MT-CO1
RNF1302	3.23229e-75	0.450617	0.675	0.299	6.22216e-71	Monocyte	RNF130
LAMTOR1	5.04312e-76	0.450359	0.589	0.247	9.70801e-72	Monocyte	LAMTOR1
GRB21	1.00756e-71	0.44938	0.673	0.315	1.93955e-67	Monocyte	GRB2
THEMIS2	4.35428e-90	0.447835	0.554	0.205	8.382e-86	Monocyte	THEMIS2
LILRB1	4.28851e-233	0.447274	0.303	0.025	8.25539e-229	Monocyte	LILRB1
RPS261	1.52968e-47	0.44511	0.942	0.755	2.94463e-43	Monocyte	RPS26
LILRA5	2.89124e-94	0.445068	0.348	0.089	5.56564e-90	Monocyte	LILRA5
MRPL52	3.13545e-105	0.443304	0.486	0.15	6.03574e-101	Monocyte	MRPL52
TNFAIP22	9.93869e-69	0.442628	0.541	0.219	1.9132e-64	Monocyte	TNFAIP2
NDUFS6	6.73129e-89	0.440879	0.548	0.203	1.29577e-84	Monocyte	NDUFS6
EEF22	6.08276e-57	0.437839	0.799	0.476	1.17093e-52	Monocyte	EEF2
PTP4A2	1.08953e-58	0.435572	0.693	0.35	2.09734e-54	Monocyte	PTP4A2
SLC43A21	3.56859e-70	0.434539	0.406	0.142	6.86954e-66	Monocyte	SLC43A2
APOBEC3A1	1.13286e-17	0.434388	0.31	0.174	2.18076e-13	Monocyte	APOBEC3A
YBX14	1.48878e-48	0.433987	0.844	0.597	2.8659e-44	Monocyte	YBX1
CLIC1	9.51786e-53	0.433513	0.876	0.599	1.83219e-48	Monocyte	CLIC1
PPIA3	1.44507e-53	0.433249	0.849	0.543	2.78177e-49	Monocyte	PPIA
NDUFA13	3.63679e-63	0.432362	0.73	0.387	7.00082e-59	Monocyte	NDUFA13
DPYD	4.12563e-113	0.432111	0.424	0.111	7.94184e-109	Monocyte	DPYD
GAPDH	2.60985e-28	0.43196	0.969	0.95	5.02396e-24	Monocyte	GAPDH
METRNL3	1.1004e-36	0.43179	0.386	0.181	2.11828e-32	Monocyte	METRNL
IFI27L2	3.13343e-118	0.429771	0.415	0.105	6.03185e-114	Monocyte	IFI27L2
CNPY3	1.12979e-73	0.429762	0.645	0.288	2.17485e-69	Monocyte	CNPY3
EIF3M	7.59605e-92	0.429338	0.482	0.161	1.46224e-87	Monocyte	EIF3M
DOK2	1.81035e-137	0.429153	0.334	0.061	3.48493e-133	Monocyte	DOK2
CD53	1.27614e-74	0.427608	0.683	0.306	2.45657e-70	Monocyte	CD53
VSIR	8.63867e-67	0.426998	0.627	0.282	1.66294e-62	Monocyte	VSIR
FGD2	6.00109e-168	0.42585	0.341	0.052	1.15521e-163	Monocyte	FGD2
CD33	5.39325e-136	0.425083	0.387	0.082	1.0382e-131	Monocyte	CD33
[truncated: 821 more rows]
