# Supplementary material for: Deciphering Immune Landscape Remodeling Unravels the Underlying Mechanism for Synchronized Muscle and Bone Aging
Source: Adv Sci (Weinh). 2023 Dec 13;11(5):2304084. doi: 10.1002/advs.202304084 (PMC10837389; doi:10.1002/advs.202304084)
Supplement: Supplementary file 3 — Supplemental Table 2 [file ADVS-11-2304084-s006.txt]

p_val	avg_log2FC	pct.1	pct.2	p_val_adj
MYL6B	4.18860172296522e-238	2.37685101361762	0.907	0.364	6.24017884687359e-234
ANKRD2	2.88851169919296e-109	2.02118532564335	0.794	0.288	4.30330472945767e-105
MYL12A	1.91963424957758e-97	2.00682165450378	0.986	0.879	2.85987110502068e-93
CA3	1.01777084283359e-63	1.55408574145826	1	0.873	1.51627500165348e-59
MYL2	3.25329873313728e-54	1.40687846166884	1	0.784	4.84676445262792e-50
MYH7	2.60855543136483e-68	1.37424908038111	0.986	0.573	3.88622588164732e-64
MYOZ2	1.93666635262037e-85	1.37160689526273	0.935	0.472	2.88524553213383e-81
TNNI1	5.26232363698696e-62	1.29897820686189	1	0.646	7.83980975438317e-58
TPM3	3.80597650185787e-60	1.19144357338037	0.995	0.695	5.67014379246785e-56
ACTC1	3.45539983936875e-29	1.07394339141965	0.435	0.143	5.14785468069156e-25
HSPB6	8.49040630727903e-68	1.07238934322589	0.949	0.663	1.26490073165843e-63
ACTN2	4.41940710802495e-54	1.07211428603421	0.953	0.676	6.58403270953557e-50
CSRP3	1.01112976849988e-49	1.06169091386942	0.93	0.561	1.50638112911113e-45
TNNT1	1.25313879171953e-46	1.05552600551915	0.995	0.755	1.86692617190375e-42
TCAP	6.94528027669177e-44	1.05428807074064	0.995	0.883	1.03470785562154e-39
XIRP2	3.17607487256525e-40	0.997394063504848	0.85	0.505	4.73171634514771e-36
TNNC1	1.04556413662384e-43	0.992036563929357	0.995	0.751	1.5576814507422e-39
CRYAB	1.2926536630175e-45	0.935652289248292	1	0.971	1.92579542716348e-41
NRAP	1.01062485356701e-39	0.895939338612115	0.907	0.65	1.50562890684413e-35
C12orf75	1.90800661385384e-38	0.847524563334041	0.827	0.417	2.84254825331945e-34
MYL3	1.42323263462362e-27	0.838739020346223	0.757	0.386	2.12033197906227e-23
CFL2	9.44671243572156e-43	0.831017157213276	0.953	0.698	1.4073712186738e-38
COX6A2	2.98402797731636e-26	0.826329977057333	0.986	0.841	4.44560488060592e-22
MYOT	1.67502071955994e-35	0.811763166541337	0.836	0.459	2.4954458680004e-31
FEZ2	6.69526738810406e-36	0.779414256364625	0.603	0.277	9.97460935479743e-32
MGST3	2.17916832350265e-33	0.777360575498217	0.752	0.53	3.24652496835425e-29
LMOD2	1.13706437374336e-32	0.775036258563724	0.935	0.675	1.69399850400285e-28
LINC01405	1.26106834078985e-36	0.774032231063499	0.879	0.455	1.87873961410873e-32
FABP3	1.18238585224776e-36	0.767479179853186	0.813	0.398	1.76151844267871e-32
PLN	5.32338675818083e-31	0.749204248232564	0.822	0.472	7.9307815923378e-27
SMPX	1.22274379206552e-34	0.729634437205071	0.949	0.682	1.82164370141921e-30
DWORF	1.12676847666784e-36	0.714419250321527	0.995	0.734	1.67865967653975e-32
NEXN	1.52424741074956e-18	0.68936280223938	0.752	0.486	2.27082379253469e-14
ZNF106	5.96450737986005e-20	0.664467253456371	0.785	0.527	8.88592309451551e-16
HSPB7	9.94907950880972e-32	0.662335526859156	0.757	0.372	1.48221386522247e-27
ABRA	3.87705628054996e-23	0.649235422359893	0.467	0.168	5.77603844676333e-19
HCFC1R1	9.13603287239979e-23	0.628278281011021	0.65	0.366	1.36108617733012e-18
HADHB	2.94614167730811e-23	0.626669260238095	0.822	0.579	4.38916187085362e-19
PDLIM5	8.3492407613345e-23	0.614937579908981	0.916	0.734	1.24386988862361e-18
PDLIM1	1.31600661276554e-27	0.613838404277479	0.879	0.532	1.9605866516981e-23
MB	2.12382520355761e-22	0.605311022225703	1	0.886	3.16407478826013e-18
