# Supplementary material for: Deciphering Immune Landscape Remodeling Unravels the Underlying Mechanism for Synchronized Muscle and Bone Aging
Source: Adv Sci (Weinh). 2023 Dec 13;11(5):2304084. doi: 10.1002/advs.202304084 (PMC10837389; doi:10.1002/advs.202304084)
Supplement: Supplementary file 4 — Supplemental Table 3 [file ADVS-11-2304084-s002.txt]

p_val	avg_log2FC	pct.1	pct.2	p_val_adj
RRAD	7.57834596591548e-156	1.50592848756658	0.947	0.573	1.12902198200209e-151
AKR1C3	1.78099755214115e-139	1.41788825756776	0.751	0.279	2.65333015317988e-135
SOD2	7.61293330232092e-85	1.34570243605639	0.723	0.517	1.13417480337977e-80
TRIM63	1.62571691966877e-90	1.28137342341026	0.684	0.316	2.42199306692253e-86
SQSTM1	1.44119938392591e-119	1.19226027819923	0.895	0.707	2.14709884217283e-115
CITED2	2.62343982963065e-92	1.06836337315068	0.665	0.332	3.90840065818374e-88
AKR1C1	2.74371508692859e-102	1.03790570359694	0.514	0.136	4.08758673650622e-98
FBXO32	1.09471701944351e-89	1.01060297388259	0.933	0.607	1.63090941556694e-85
MT2A	2.00520967037856e-72	0.982243142579311	0.995	0.956	2.98736136692998e-68
DWORF	1.9351911771522e-84	0.954969516425732	0.991	0.725	2.88304781572134e-80
GADD45A	2.71805932410482e-77	0.897029991564419	0.816	0.444	4.04936478105136e-73
PDLIM1	1.2568815478185e-76	0.89279945736118	0.872	0.52	1.87250212994e-72
TXNIP	1.32093477580434e-63	0.877322430851084	0.986	0.817	1.96792862899331e-59
HSPB1	5.86505054388616e-68	0.837671459729453	0.984	0.86	8.7377523002816e-64
ALDH2	7.95790653022152e-75	0.835324622604456	0.87	0.55	1.1855689148724e-70
CORO6	3.75249636286751e-76	0.805704909515244	0.693	0.327	5.59046908140001e-72
ARPP19	1.20839241171378e-58	0.739067774061511	0.777	0.545	1.80026301497119e-54
AKR1C2	1.79703937052524e-60	0.730440406912043	0.709	0.334	2.67722925420851e-56
CRYAB	1.58425565076553e-58	0.71523798488613	1	0.97	2.36022406851048e-54
COQ8A	7.38411419254357e-48	0.712231205413367	0.77	0.495	1.10008533240514e-43
FHL1	7.15256418585984e-55	0.707833158678986	0.993	0.859	1.0655890124094e-50
PPP1R27	8.78799114370642e-56	0.699569318447686	0.951	0.718	1.30923492058938e-51
MT1X	1.64924615078736e-52	0.678924340421047	0.998	0.982	2.45704691544301e-48
CHMP1B	1.00050270745765e-40	0.672890942735221	0.705	0.411	1.4905489335704e-36
HADHB	2.25755586003006e-50	0.66958176770417	0.805	0.571	3.36330672027278e-46
MYF6	1.58895954338733e-39	0.665335864540804	0.842	0.612	2.36723192773845e-35
SYNPO2	9.84838280794372e-45	0.658019400146395	0.863	0.615	1.46721207072746e-40
PSMD8	1.82409450577403e-55	0.655181604613262	0.73	0.492	2.71753599470216e-51
PADI2	8.82735909442349e-49	0.653472258271394	0.698	0.38	1.31509995788721e-44
TRIM54	7.05545083797117e-51	0.650471515535361	0.707	0.421	1.05112106584094e-46
BNIP3	6.08902500081977e-41	0.612730076045704	0.753	0.548	9.0714294462213e-37
